# Supplementary material for: The role of autophagy in periodontal diseases: a bibliometric analysis from 2006 to 2023
Source: Front Med (Lausanne). 2025 May 9;12:1493459. doi: 10.3389/fmed.2025.1493459 (PMC12098497; doi:10.3389/fmed.2025.1493459)
Supplement: Supplementary file 1 [file Table_1.xlsx]

## Sheet: Sheet1
Frequency	BC	Year	Country			BC	Year	Country
186	0.15	2008	PEOPLES R CHINA			0.57	2015	BRAZIL
48	0.16	2006	JAPAN			0.45	2006	USA
42	0.45	2006	USA			0.42	2012	ITALY
20	0	2010	SOUTH KOREA			0.4	2014	GREECE
16	0.42	2012	ITALY			0.33	2013	ENGLAND
12	0.24	2008	GERMANY			0.3	2017	SWITZERLAND
10	0.09	2012	SPAIN			0.24	2008	GERMANY
8	0	2021	CANADA			0.22	2010	MEXICO
8	0.03	2017	AUSTRALIA			0.22	2020	AUSTRIA
7	0.33	2013	ENGLAND			0.22	2017	PAKISTAN
7	0	2018	INDIA			0.16	2006	JAPAN
6	0.57	2015	BRAZIL			0.16	2020	CHILE
6	0.08	2015	SAUDI ARABIA			0.15	2008	PEOPLES R CHINA
5	0.16	2020	CHILE			0.09	2012	SPAIN
4	0	2015	FRANCE			0.08	2015	SAUDI ARABIA
4	0	2020	EGYPT			0.03	2017	AUSTRALIA
4	0	2016	ROMANIA			0	2010	SOUTH KOREA
3	0.3	2017	SWITZERLAND			0	2021	CANADA
3	0	2007	SWEDEN			0	2018	INDIA
3	0	2021	IRAN			0	2015	FRANCE
2	0	2020	TURKEY			0	2020	EGYPT
2	0	2014	BELGIUM			0	2016	ROMANIA
2	0	2020	NEW ZEALAND			0	2007	SWEDEN
2	0	2020	PERU			0	2021	IRAN
2	0.4	2014	GREECE			0	2020	TURKEY
2	0	2018	NORWAY			0	2014	BELGIUM
2	0	2021	POLAND			0	2020	NEW ZEALAND
2	0.22	2010	MEXICO			0	2020	PERU
1	0	2021	CZECH REPUBLIC			0	2018	NORWAY
1	0	2021	SOUTH AFRICA			0	2021	POLAND
1	0	2015	ISRAEL			0	2021	CZECH REPUBLIC
1	0.22	2020	AUSTRIA			0	2021	SOUTH AFRICA
1	0	2023	UKRAINE			0	2015	ISRAEL
1	0	2023	SRI LANKA			0	2023	UKRAINE
1	0	2019	PORTUGAL			0	2023	SRI LANKA
1	0	2008	FINLAND			0	2019	PORTUGAL
1	0	2023	TURKIYE			0	2008	FINLAND
1	0.22	2017	PAKISTAN			0	2023	TURKIYE
1	0	2014	CROATIA			0	2014	CROATIA
1	0	2022	IRAQ			0	2022	IRAQ
1	0	2008	NETHERLANDS			0	2008	NETHERLANDS
