# Supplementary material for: The role of autophagy in periodontal diseases: a bibliometric analysis from 2006 to 2023
Source: Front Med (Lausanne). 2025 May 9;12:1493459. doi: 10.3389/fmed.2025.1493459 (PMC12098497; doi:10.3389/fmed.2025.1493459)
Supplement: Supplementary file 2 [file Table_2.xlsx]

## Sheet: Sheet1
Frequency	BC	Year	Institution				BC	Year	Institution
14	0.02	2006	Meikai University				0.03	2021	Xi'an Jiaotong University
10	0.02	2019	Chongqing Medical University				0.02	2006	Meikai University
10	0	2020	Zhejiang University				0.02	2019	Chongqing Medical University
10	0.02	2009	Air Force Military Medical University				0.02	2009	Air Force Military Medical University
10	0	2015	Augusta University				0.02	2019	Capital Medical University
10	0	2018	Peking University				0.02	2020	Southern Medical University - China
9	0.02	2019	Capital Medical University				0.02	2019	Chang Gung Memorial Hospital
9	0	2019	University System of Georgia				0.01	2020	Sichuan University
8	0	2018	Sun Yat Sen University				0.01	2007	Meiji Pharmaceutical University
8	0.01	2020	Sichuan University				0	2020	Zhejiang University
8	0	2016	Nanjing Medical University				0	2015	Augusta University
8	0	2017	China Medical University				0	2018	Peking University
7	0	2021	Laval University				0	2019	University System of Georgia
7	0	2010	Nihon University				0	2018	Sun Yat Sen University
7	0	2016	Shandong University				0	2016	Nanjing Medical University
6	0.03	2021	Xi'an Jiaotong University				0	2017	China Medical University
6	0.02	2020	Southern Medical University - China				0	2021	Laval University
5	0	2014	Wuhan University				0	2010	Nihon University
5	0	2006	State University System of Florida				0	2016	Shandong University
5	0	2021	Tongji University				0	2014	Wuhan University
5	0	2012	Marche Polytechnic University				0	2006	State University System of Florida
5	0	2020	All India Institute of Medical Sciences (AIIMS) New Delhi				0	2021	Tongji University
5	0	2017	Nanjing University				0	2012	Marche Polytechnic University
4	0	2021	Central South University				0	2020	All India Institute of Medical Sciences (AIIMS) New Delhi
4	0	2020	Universidad de Chile				0	2017	Nanjing University
4	0	2012	University of Sevilla				0	2021	Central South University
4	0.01	2007	Meiji Pharmaceutical University				0	2020	Universidad de Chile
4	0	2013	China Medical University Taiwan				0	2012	University of Sevilla
4	0	2006	University of Florida				0	2013	China Medical University Taiwan
4	0	2012	University of Granada				0	2006	University of Florida
3	0	2021	University of Nevada Las Vegas				0	2012	University of Granada
3	0	2016	G d'Annunzio University of Chieti-Pescara				0	2021	University of Nevada Las Vegas
3	0	2021	Nevada System of Higher Education (NSHE)				0	2016	G d'Annunzio University of Chieti-Pescara
3	0	2019	Johannes Gutenberg University of Mainz				0	2021	Nevada System of Higher Education (NSHE)
3	0	2016	Anhui Medical University				0	2019	Johannes Gutenberg University of Mainz
3	0	2023	Huazhong University of Science & Technology				0	2016	Anhui Medical University
3	0	2020	Hangzhou Normal University				0	2023	Huazhong University of Science & Technology
3	0	2021	University of Kentucky				0	2020	Hangzhou Normal University
3	0	2023	Lanzhou University				0	2021	University of Kentucky
3	0	2010	Jeonbuk National University				0	2023	Lanzhou University
3	0	2007	Josai University				0	2010	Jeonbuk National University
3	0	2017	Deakin University				0	2007	Josai University
3	0	2020	Ain Shams University				0	2017	Deakin University
3	0	2013	China Medical University Hospital - Taiwan				0	2020	Ain Shams University
3	0	2020	Egyptian Knowledge Bank (EKB)				0	2013	China Medical University Hospital - Taiwan
3	0	2014	Pusan National University				0	2020	Egyptian Knowledge Bank (EKB)
3	0.02	2019	Chang Gung Memorial Hospital				0	2014	Pusan National University
3	0	2018	Okayama University				0	2018	Okayama University
2	0	2022	University of North Carolina				0	2022	University of North Carolina
2	0	2022	Centre National de la Recherche Scientifique (CNRS)				0	2022	Centre National de la Recherche Scientifique (CNRS)
2	0	2022	Hema-Quebec				0	2022	Hema-Quebec
2	0	2010	Wonkwang University				0	2010	Wonkwang University
2	0	2020	Universidade de Vigo				0	2020	Universidade de Vigo
2	0	2012	Shanghai Jiao Tong University				0	2012	Shanghai Jiao Tong University
2	0	2020	University of Otago				0	2020	University of Otago
2	0	2018	Jinzhou Medical University				0	2018	Jinzhou Medical University
2	0	2020	University of Bonn				0	2020	University of Bonn
2	0	2018	Fukuoka Dental College (FDC)				0	2018	Fukuoka Dental College (FDC)
2	0	2019	Chang Gung University				0	2019	Chang Gung University
2	0	2015	Guangzhou University of Chinese Medicine				0	2015	Guangzhou University of Chinese Medicine
2	0	2022	King Saud University				0	2022	King Saud University
2	0	2023	Imam Mohammad Ibn Saud Islamic University (IMSIU)				0	2023	Imam Mohammad Ibn Saud Islamic University (IMSIU)
2	0	2023	Lanzhou Veterinary Research Institute				0	2023	Lanzhou Veterinary Research Institute
2	0	2021	Shizuoka Cancer Center				0	2021	Shizuoka Cancer Center
2	0	2022	Osaka University				0	2022	Osaka University
2	0	2015	Institut National de la Sante et de la Recherche Medicale (Inserm)				0	2015	Institut National de la Sante et de la Recherche Medicale (Inserm)
2	0	2013	Consejo Superior de Investigaciones Cientificas (CSIC)				0	2013	Consejo Superior de Investigaciones Cientificas (CSIC)
2	0	2020	Zunyi Medical University				0	2020	Zunyi Medical University
2	0	2020	Jiangsu University				0	2020	Jiangsu University
2	0	2023	Southwest Minzu University				0	2023	Southwest Minzu University
2	0	2023	Jilin University				0	2023	Jilin University
2	0	2007	Kyushu University				0	2007	Kyushu University
2	0	2014	National & Kapodistrian University of Athens				0	2014	National & Kapodistrian University of Athens
2	0	2022	University of North Carolina Chapel Hill				0	2022	University of North Carolina Chapel Hill
2	0	2017	Chinese Academy of Sciences				0	2017	Chinese Academy of Sciences
2	0	2021	Qingdao University				0	2021	Qingdao University
2	0	2020	Fujian Medical University				0	2020	Fujian Medical University
2	0	2021	Kanagawa Dental College				0	2021	Kanagawa Dental College
2	0	2020	British University in Egypt				0	2020	British University in Egypt
2	0	2022	Osaka Dent Univ				0	2022	Osaka Dent Univ
2	0	2020	Army Medical University				0	2020	Army Medical University
2	0	2023	Chinese Academy of Agricultural Sciences				0	2023	Chinese Academy of Agricultural Sciences
1	0	2008	University of Helsinki				0	2008	University of Helsinki
1	0	2014	University Hospital Leuven				0	2014	University Hospital Leuven
1	0	2018	Medical University of South Carolina				0	2018	Medical University of South Carolina
1	0	2022	Guangzhou Medical University				0	2022	Guangzhou Medical University
1	0	2013	National Cheng Kung University				0	2013	National Cheng Kung University
1	0	2019	Harvard University				0	2019	Harvard University
1	0	2023	Ehime University				0	2023	Ehime University
1	0	2007	Juntendo University				0	2007	Juntendo University
1	0	2016	Technical University of Cluj Napoca				0	2016	Technical University of Cluj Napoca
1	0	2022	Duke University				0	2022	Duke University
1	0	2018	Instituto de Salud Carlos III				0	2018	Instituto de Salud Carlos III
1	0	2014	Fraunhofer Gesellschaft				0	2014	Fraunhofer Gesellschaft
1	0	2019	Harvard Medical School				0	2019	Harvard Medical School
1	0	2013	Kyushu Dental University				0	2013	Kyushu Dental University
1	0	2016	Gyeongsang National University				0	2016	Gyeongsang National University
1	0	2023	Dalian Medical University				0	2023	Dalian Medical University
1	0	2022	Hamadan University of Medical Sciences				0	2022	Hamadan University of Medical Sciences
1	0	2018	CIBERER				0	2018	CIBERER
1	0	2016	Iuliu Hatieganu University of Medicine & Pharmacy				0	2016	Iuliu Hatieganu University of Medicine & Pharmacy
1	0	2016	Benaroya Research Institute				0	2016	Benaroya Research Institute
1	0	2018	Chungnam National University				0	2018	Chungnam National University
1	0	2016	Nagasaki University				0	2016	Nagasaki University
1	0	2014	Pusan National University Hospital				0	2014	Pusan National University Hospital
1	0	2010	Universidad Autonoma del Estado de Mexico				0	2010	Universidad Autonoma del Estado de Mexico
1	0	2015	Boston University				0	2015	Boston University
1	0	2021	Babes Bolyai University from Cluj				0	2021	Babes Bolyai University from Cluj
1	0	2022	Fudan University				0	2022	Fudan University
1	0	2013	Complejo Hospitalario de Jaen				0	2013	Complejo Hospitalario de Jaen
1	0	2016	Shandong First Medical University & Shandong Academy of Medical Sciences				0	2016	Shandong First Medical University & Shandong Academy of Medical Sciences
1	0	2018	CSIC - Andalusian Center for Developmental Biology (CABD)				0	2018	CSIC - Andalusian Center for Developmental Biology (CABD)
1	0	2020	Grigore T Popa University of Medicine & Pharmacy				0	2020	Grigore T Popa University of Medicine & Pharmacy
1	0	2022	Chonnam National University				0	2022	Chonnam National University
1	0	2012	National Taiwan University Hospital				0	2012	National Taiwan University Hospital
1	0	2023	Danylo Halytsky Lviv National Medical University				0	2023	Danylo Halytsky Lviv National Medical University
1	0	2016	University of Pennsylvania				0	2016	University of Pennsylvania
1	0	2020	Ege University				0	2020	Ege University
1	0	2021	Chengdu University				0	2021	Chengdu University
1	0	2012	Academia Sinica - Taiwan				0	2012	Academia Sinica - Taiwan
1	0	2021	CRUK Cambridge Institute				0	2021	CRUK Cambridge Institute
1	0	2014	University of Insubria				0	2014	University of Insubria
1	0	2016	Tokyo Medical & Dental University (TMDU)				0	2016	Tokyo Medical & Dental University (TMDU)
1	0	2015	Pennsylvania State University - University Park				0	2015	Pennsylvania State University - University Park
1	0	2016	Oncology Institute Prof. Dr. Ion Chiricuta				0	2016	Oncology Institute Prof. Dr. Ion Chiricuta
1	0	2012	National Taiwan University				0	2012	National Taiwan University
1	0	2015	Pennsylvania State University				0	2015	Pennsylvania State University
1	0	2016	Gyeongsang National University Hospital				0	2016	Gyeongsang National University Hospital
1	0	2021	Alexandria University				0	2021	Alexandria University
1	0	2007	University of Gothenburg				0	2007	University of Gothenburg
1	0	2023	Gazi University				0	2023	Gazi University
1	0	2015	State University of New York (SUNY) Stony Brook				0	2015	State University of New York (SUNY) Stony Brook
1	0	2016	Universitat Internacional de Catalunya (UIC)				0	2016	Universitat Internacional de Catalunya (UIC)
1	0	2013	CSIC - Institut Catala de Ciencies Cardiovasculars (ICCC)				0	2013	CSIC - Institut Catala de Ciencies Cardiovasculars (ICCC)
1	0	2017	Karolinska Institutet				0	2017	Karolinska Institutet
1	0	2015	Alfaisal University				0	2015	Alfaisal University
1	0	2021	Catholic University of Korea				0	2021	Catholic University of Korea
1	0	2008	Vrije Universiteit Amsterdam				0	2008	Vrije Universiteit Amsterdam
1	0	2007	University of Yamanashi				0	2007	University of Yamanashi
1	0	2021	Centre of Polymer & Carbon Materials of the Polish Academy of Sciences				0	2021	Centre of Polymer & Carbon Materials of the Polish Academy of Sciences
1	0	2022	Department of Biotechnology (DBT) India				0	2022	Department of Biotechnology (DBT) India
1	0	2015	Sapienza University Rome				0	2015	Sapienza University Rome
1	0	2018	Loma Linda University				0	2018	Loma Linda University
1	0	2014	Goethe University Frankfurt				0	2014	Goethe University Frankfurt
1	0	2017	Kaohsiung Medical University Hospital				0	2017	Kaohsiung Medical University Hospital
1	0	2014	Athens Medical School				0	2014	Athens Medical School
1	0	2012	National Yang Ming Chiao Tung University				0	2012	National Yang Ming Chiao Tung University
1	0	2020	Carol Davila University of Medicine & Pharmacy				0	2020	Carol Davila University of Medicine & Pharmacy
1	0	2014	KU Leuven				0	2014	KU Leuven
1	0	2020	Guangxi Medical University				0	2020	Guangxi Medical University
1	0	2008	Chinese University of Hong Kong				0	2008	Chinese University of Hong Kong
1	0	2019	Ewha Womans University				0	2019	Ewha Womans University
1	0	2019	Anhui University of Chinese Medicine				0	2019	Anhui University of Chinese Medicine
1	0	2012	Taipei City Hospital				0	2012	Taipei City Hospital
1	0	2013	Donald Danforth Plant Science Center				0	2013	Donald Danforth Plant Science Center
1	0	2022	Harvard School of Dental Medicine				0	2022	Harvard School of Dental Medicine
1	0	2017	Chung Hua University				0	2017	Chung Hua University
1	0	2015	Cornell University				0	2015	Cornell University
1	0	2017	Linkoping University				0	2017	Linkoping University
1	0	2013	Complutense University of Madrid				0	2013	Complutense University of Madrid
1	0	2008	University of Amsterdam				0	2008	University of Amsterdam
1	0	2013	Columbia University				0	2013	Columbia University
1	0	2015	Chaim Sheba Medical Center				0	2015	Chaim Sheba Medical Center
1	0	2022	Forsyth Institute				0	2022	Forsyth Institute
1	0	2008	University of Kiel				0	2008	University of Kiel
1	0	2019	Complexo Hospitalario Universitario de Santiago de Compostela				0	2019	Complexo Hospitalario Universitario de Santiago de Compostela
1	0	2014	Friedrich Schiller University of Jena				0	2014	Friedrich Schiller University of Jena
1	0	2021	Cancer Research UK				0	2021	Cancer Research UK
1	0	2023	Chi Mei Hospital				0	2023	Chi Mei Hospital
1	0	2015	State University of New York (SUNY) System				0	2015	State University of New York (SUNY) System
1	0	2014	Kyungpook National University				0	2014	Kyungpook National University
1	0	2019	Aichi Gakuin University				0	2019	Aichi Gakuin University
1	0	2018	CIBER - Centro de Investigacion Biomedica en Red				0	2018	CIBER - Centro de Investigacion Biomedica en Red
1	0	2014	Ghent University				0	2014	Ghent University
1	0	2017	CHU Reunion				0	2017	CHU Reunion
1	0	2017	Kaohsiung Medical University				0	2017	Kaohsiung Medical University
1	0	2019	Brigham & Women's Hospital				0	2019	Brigham & Women's Hospital
1	0	2012	Taipei Veterans General Hospital				0	2012	Taipei Veterans General Hospital
1	0	2017	Institute of Biophysics				0	2017	Institute of Biophysics
1	0	2022	Harbin Medical University				0	2022	Harbin Medical University
1	0	2019	Instituto Politecnico de Setubal				0	2019	Instituto Politecnico de Setubal
1	0	2013	University of Sheffield				0	2013	University of Sheffield
1	0	2022	Academic Center for Education				0	2022	Academic Center for Education
1	0	2017	COMSATS University Islamabad (CUI)				0	2017	COMSATS University Islamabad (CUI)
1	0	2015	Pennsylvania Commonwealth System of Higher Education (PCSHE)				0	2015	Pennsylvania Commonwealth System of Higher Education (PCSHE)
1	0	2021	Baylor College of Medicine				0	2021	Baylor College of Medicine
1	0	2022	Chungbuk National University				0	2022	Chungbuk National University
1	0	2007	Chalmers University of Technology				0	2007	Chalmers University of Technology
1	0	2017	IRCCS Bonino Pulejo				0	2017	IRCCS Bonino Pulejo
1	0	2016	Consiglio Nazionale delle Ricerche (CNR)				0	2016	Consiglio Nazionale delle Ricerche (CNR)
