# Supplementary material for: The role of autophagy in periodontal diseases: a bibliometric analysis from 2006 to 2023
Source: Front Med (Lausanne). 2025 May 9;12:1493459. doi: 10.3389/fmed.2025.1493459 (PMC12098497; doi:10.3389/fmed.2025.1493459)
Supplement: Supplementary file 3 [file Table_3.xlsx]

## Sheet: Sheet1
Frequency	BC	Year	Author						BC	Year	Author
12	0.01	2006	Sakagami, Hiroshi						0.01	2006	Sakagami, Hiroshi
7	0	2015	Cutler, Christopher W						0.01	2007	Hashimoto, Ken
6	0.01	2007	Hashimoto, Ken						0.01	2006	Kawase, Masami
6	0	2012	Bullon, Pedro						0.01	2006	Ishihara, Mariko
6	0	2008	Amano, Osamu						0	2015	Cutler, Christopher W
6	0	2006	Kanda, Yumiko						0	2012	Bullon, Pedro
5	0	2022	Semlali, Abdelhabib						0	2008	Amano, Osamu
5	0	2022	Rouabhia, Mahmoud						0	2006	Kanda, Yumiko
5	0	2020	Li, Lu						0	2022	Semlali, Abdelhabib
4	0.01	2006	Kawase, Masami						0	2022	Rouabhia, Mahmoud
4	0	2012	Battino, Maurizio						0	2020	Li, Lu
4	0	2006	Kikuchi, Hirotaka						0	2012	Battino, Maurizio
4	0	2015	Arce, Roger M						0	2006	Kikuchi, Hirotaka
4	0	2006	Kunii, Shiro						0	2015	Arce, Roger M
4	0	2020	Chen, Lili						0	2006	Kunii, Shiro
4	0	2022	Xu, Yan						0	2020	Chen, Lili
3	0	2021	Huang, Yiping						0	2022	Xu, Yan
3	0	2023	Song, Jinlin						0	2021	Huang, Yiping
3	0	2021	Gonzalez, Octavio A						0	2023	Song, Jinlin
3	0	2021	Makishima, Makoto						0	2021	Gonzalez, Octavio A
3	0	2021	Yang, Yuhui						0	2021	Makishima, Makoto
3	0	2021	Li, Weiran						0	2021	Yang, Yuhui
3	0	2020	Liu, Jie						0	2021	Li, Weiran
3	0	2021	Ebersole, Jeffrey L						0	2020	Liu, Jie
3	0	2021	Bhawal, Ujjal K						0	2021	Ebersole, Jeffrey L
3	0	2006	Belanger, Myriam						0	2021	Bhawal, Ujjal K
3	0	2021	Liu, Yi						0	2006	Belanger, Myriam
2	0	2021	Contant, Camille						0	2021	Liu, Yi
2	0	2021	Liu, Hao						0	2021	Contant, Camille
2	0	2020	Li, X						0	2021	Liu, Hao
2	0	2016	An, Ying						0	2020	Li, X
2	0	2013	Reyes, Leticia						0	2016	An, Ying
2	0	2021	Gao, Ling						0	2013	Reyes, Leticia
2	0	2020	Niu, Li						0	2021	Gao, Ling
2	0	2022	Zhou, Yi						0	2020	Niu, Li
2	0	2023	Beji, Sarra						0	2022	Zhou, Yi
2	0.01	2006	Ishihara, Mariko						0	2023	Beji, Sarra
2	0	2006	Sasaki, Masahiro						0	2006	Sasaki, Masahiro
2	0	2021	Jia, Lingfei						0	2021	Jia, Lingfei
2	0	2021	Li, Xiaoyan						0	2021	Li, Xiaoyan
2	0	2020	Liu, Y						0	2020	Liu, Y
2	0	2007	Takii, Ryosuke						0	2007	Takii, Ryosuke
2	0	2023	Elashiry, Mohamed M						0	2023	Elashiry, Mohamed M
2	0	2007	Tsukuba, Takayuki						0	2007	Tsukuba, Takayuki
2	0	2007	Kadowaki, Tomoko						0	2007	Kadowaki, Tomoko
2	0	2020	Bao, Jiaqi						0	2020	Bao, Jiaqi
2	0	2022	Kato, Hirohito						0	2022	Kato, Hirohito
2	0	2007	Yamamoto, Kenji						0	2007	Yamamoto, Kenji
2	0	2020	Feng, Ge						0	2020	Feng, Ge
2	0	2022	Umeda, Makoto						0	2022	Umeda, Makoto
2	0	2013	Progulske-fox, Ann						0	2013	Progulske-fox, Ann
2	0	2021	Sato, Fuyuki						0	2021	Sato, Fuyuki
2	0	2022	Loubaki, Lionel						0	2022	Loubaki, Lionel
2	0	2022	Gou, Huiqing						0	2022	Gou, Huiqing
2	0	2019	Rajendran, Mythilypriya						0	2019	Rajendran, Mythilypriya
2	0	2015	El-awady, Ahmed R						0	2015	El-awady, Ahmed R
2	0	2007	Yamatake, Kumiko						0	2007	Yamatake, Kumiko
2	0	2019	Elashiry, Mahmoud						0	2019	Elashiry, Mahmoud
2	0	2019	Meghil, Mohamed M						0	2019	Meghil, Mohamed M
2	0	2021	Kirakodu, Sreenatha						0	2021	Kirakodu, Sreenatha
2	0	2023	Zhou, Xiongtao						0	2023	Zhou, Xiongtao
2	0	2020	Ding, Handong						0	2020	Ding, Handong
2	0	2023	Qin, Xiaodong						0	2023	Qin, Xiaodong
2	0	2022	Chen, Xu						0	2022	Chen, Xu
2	0	2023	Ajala, Ikram						0	2023	Ajala, Ikram
2	0	2023	Liu, Yuan						0	2023	Liu, Yuan
2	0	2007	Kobayashi, Masaki						0	2007	Kobayashi, Masaki
2	0	2021	Hua, Yongmei						0	2021	Hua, Yongmei
2	0	2023	Zhang, Zhidong						0	2023	Zhang, Zhidong
2	0	2022	Li, Xuan						0	2022	Li, Xuan
2	0	2007	Motohashi, Noboru						0	2007	Motohashi, Noboru
2	0	2021	Oka, Shunichi						0	2021	Oka, Shunichi
2	0	2006	Shimada, Jun						0	2006	Shimada, Jun
2	0	2021	Chen, Chongchong						0	2021	Chen, Chongchong
2	0	2020	Geng, Fengxue						0	2020	Geng, Fengxue
2	0	2006	Ideo, Atsushi						0	2006	Ideo, Atsushi
2	0	2023	Li, Yanmin						0	2023	Li, Yanmin
2	0	2023	Zhang, Lei						0	2023	Zhang, Lei
2	0	2010	Chae, Han-Jung						0	2010	Chae, Han-Jung
2	0	2023	Li, Yongming						0	2023	Li, Yongming
2	0	2023	He, Xiangyi						0	2023	He, Xiangyi
2	0	2022	Li, Runbo						0	2022	Li, Runbo
2	0	2020	Lu, Qiuyu						0	2020	Lu, Qiuyu
2	0	2022	Ren, Shuangshuang						0	2022	Ren, Shuangshuang
2	0	2020	Li, Jie						0	2020	Li, Jie
2	0	2023	Feng, Jianbao						0	2023	Feng, Jianbao
2	0	2021	Chandad, Fatiha						0	2021	Chandad, Fatiha
2	0	2022	Taguchi, Yoichiro						0	2022	Taguchi, Yoichiro
2	0	2020	Bhawal, U K						0	2020	Bhawal, U K
2	0	2020	Hao, Liang						0	2020	Hao, Liang
2	0	2022	Hou, Liguang						0	2022	Hou, Liguang
1	0	2014	Haber, Vesna Erakovic						0	2014	Haber, Vesna Erakovic
1	0	2010	Kim, Do-Sung						0	2010	Kim, Do-Sung
1	0	2015	Albrecht, Prajakta						0	2015	Albrecht, Prajakta
1	0	2014	Cho, Tae Jin						0	2014	Cho, Tae Jin
1	0	2012	Chen, Yi-Wei						0	2012	Chen, Yi-Wei
1	0	2013	Akin, Debra						0	2013	Akin, Debra
1	0	2017	Aili, Daniel						0	2017	Aili, Daniel
1	0	2017	Bramanti, Placido						0	2017	Bramanti, Placido
1	0	2012	Chen, Mu-Hsiung						0	2012	Chen, Mu-Hsiung
1	0	2016	Baciut, Mihaela						0	2016	Baciut, Mihaela
1	0	2013	Barrett, Amanda G						0	2013	Barrett, Amanda G
1	0	2018	An, Shaofeng						0	2018	An, Shaofeng
1	0	2018	An, Yulin						0	2018	An, Yulin
1	0	2008	Eskelinen, Eeva-Liisa						0	2008	Eskelinen, Eeva-Liisa
1	0	2015	Davideau, Jean-Luc						0	2015	Davideau, Jean-Luc
1	0	2017	Bhattarai, Govinda						0	2017	Bhattarai, Govinda
1	0	2009	Chu, Qing						0	2009	Chu, Qing
1	0	2014	Choi, Jeom Il						0	2014	Choi, Jeom Il
1	0	2019	Chang, J Z -C						0	2019	Chang, J Z -C
1	0	2023	Ai, Dongqing						0	2023	Ai, Dongqing
1	0	2006	Mori, Kazumasa						0	2006	Mori, Kazumasa
1	0	2006	Dunn, William A						0	2006	Dunn, William A
1	0	2007	Arai, Atsuhiro						0	2007	Arai, Atsuhiro
1	0	2016	Bo, Tao						0	2016	Bo, Tao
1	0	2013	Alvarez, Sophie						0	2013	Alvarez, Sophie
1	0	2016	Blasi, I						0	2016	Blasi, I
1	0	2014	Kim, Seung Jo						0	2014	Kim, Seung Jo
1	0	2010	Ariyoshi-kishino, Kaori						0	2010	Ariyoshi-kishino, Kaori
1	0	2014	Giamarellos-bourboulis, Evangelos J						0	2014	Giamarellos-bourboulis, Evangelos J
1	0	2018	Ajitkumar, Supraja						0	2018	Ajitkumar, Supraja
1	0	2017	Angeloni, Antonio						0	2017	Angeloni, Antonio
1	0	2017	Bengtsson, Torbjorn						0	2017	Bengtsson, Torbjorn
1	0	2016	Boesze-battaglia, K						0	2016	Boesze-battaglia, K
1	0	2018	Cao, Zhengguo						0	2018	Cao, Zhengguo
1	0	2008	Beertsen, Wouter						0	2008	Beertsen, Wouter
1	0	2010	Chae, Soo-Wan						0	2010	Chae, Soo-Wan
1	0	2006	Hoshijima, Hiroshi						0	2006	Hoshijima, Hiroshi
1	0	2016	Aoyama, Norio						0	2016	Aoyama, Norio
1	0	2022	Abiko, Yoshihiro						0	2022	Abiko, Yoshihiro
1	0	2015	Chen, Michael Y C						0	2015	Chen, Michael Y C
1	0	2014	Chen, Gang						0	2014	Chen, Gang
1	0	2009	Koyanagi, Jyunichi						0	2009	Koyanagi, Jyunichi
1	0	2016	Alexander, D						0	2016	Alexander, D
1	0	2007	Chien, Chien-Huan						0	2007	Chien, Chien-Huan
1	0	2006	Chowdhury, Shahead Ali						0	2006	Chowdhury, Shahead Ali
1	0	2019	Castelo-baz, Pablo						0	2019	Castelo-baz, Pablo
1	0	2012	Alfonsi, Simona						0	2012	Alfonsi, Simona
1	0	2008	Kishino, Kaori						0	2008	Kishino, Kaori
1	0	2019	Bettencourt, Ana F						0	2019	Bettencourt, Ana F
1	0	2015	Chung, Jin						0	2015	Chung, Jin
1	0	2015	Chang, Shih-Sheng						0	2015	Chang, Shih-Sheng
1	0	2015	Elkaim, Rene						0	2015	Elkaim, Rene
1	0	2015	Falconi, Mirella						0	2015	Falconi, Mirella
1	0	2018	Atanasova, Kalina R						0	2018	Atanasova, Kalina R
1	0	2012	Chao, Ling-Hsiu						0	2012	Chao, Ling-Hsiu
1	0	2019	Almeida, Antonio J						0	2019	Almeida, Antonio J
1	0	2008	Dunn, William						0	2008	Dunn, William
1	0	2010	Garcia contreras, Rene						0	2010	Garcia contreras, Rene
1	0	2013	Ariyoshi, Wataru						0	2013	Ariyoshi, Wataru
1	0	2019	Bukawa, Hiroki						0	2019	Bukawa, Hiroki
1	0	2013	Akifusa, Sumio						0	2013	Akifusa, Sumio
1	0	2017	Basdra, E K						0	2017	Basdra, E K
1	0	2016	Akazawa, Hiroshi						0	2016	Akazawa, Hiroshi
1	0	2019	Alves, Marta M						0	2019	Alves, Marta M
