# Supplementary material for: The role of autophagy in periodontal diseases: a bibliometric analysis from 2006 to 2023
Source: Front Med (Lausanne). 2025 May 9;12:1493459. doi: 10.3389/fmed.2025.1493459 (PMC12098497; doi:10.3389/fmed.2025.1493459)
Supplement: Supplementary file 4 [file Table_4.xlsx]

## Sheet: Sheet1
Frequency	BC	Year	Author						BC	Year	Author
78	0.11	2014	MIZUSHIMA N						0.77	2007	DORN BR
64	0.34	2013	BULLON P						0.52	2013	BÉLANGER M
57	0.13	2015	HAJISHENGALLIS G						0.46	2012	KABEYA Y
54	0.41	2015	LEVINE B						0.42	2012	ADACHI T
53	0.19	2018	AN Y						0.41	2015	LEVINE B
37	0.03	2019	LIU J						0.41	2010	WU YC
36	0.34	2016	KLIONSKY DJ						0.34	2013	BULLON P
26	0.03	2020	SEO BM						0.34	2016	KLIONSKY DJ
23	0.33	2013	DERETIC V						0.33	2013	DERETIC V
22	0.01	2018	KINANE DF						0.33	2017	NAKAHIRA K
21	0.15	2020	WEI W						0.27	2018	GIBSON FC
19	0.14	2020	LIU CC						0.23	2016	AKIRA S
18	0.06	2017	TAN YQ						0.21	2018	DOMON H
18	0.77	2007	DORN BR						0.2	2017	BOSTANCI N
17	0.11	2021	ZHANG Y						0.19	2018	AN Y
16	0.07	2021	NOLLET M						0.19	2006	SATOH R
16	0.52	2013	BÉLANGER M						0.17	2020	JIANG M
16	0.2	2017	BOSTANCI N						0.15	2020	WEI W
15	0.11	2018	EL-AWADY AR						0.14	2020	LIU CC
15	0.04	2020	GLICK D						0.13	2015	HAJISHENGALLIS G
14	0.04	2019	GALLUZZI L						0.12	2017	LAMONT RJ
14	0.03	2019	LEE K						0.12	2021	KING JS
14	0.07	2021	MEMMERT S						0.11	2014	MIZUSHIMA N
14	0.07	2022	YANG YH						0.11	2021	ZHANG Y
13	0.06	2018	PARK MH						0.11	2018	EL-AWADY AR
13	0.02	2022	LI Y						0.1	2017	BLASI I
13	0.04	2019	EKE PI						0.1	2008	AMER AO
13	0.17	2020	JIANG M						0.1	2008	AMANO A
13	0.03	2016	ZHANG J						0.1	2018	BOYA P
12	0.04	2019	LIN NY						0.1	2018	JAIN S
12	0.07	2020	MARIÑO G						0.08	2006	SAKAGAMI H
12	0.04	2020	HARRIS J						0.07	2021	NOLLET M
12	0.05	2017	YANG ZF						0.07	2021	MEMMERT S
12	0	2017	BARTOLD PM						0.07	2022	YANG YH
11	0	2021	LI J						0.07	2020	MARIÑO G
11	0.02	2021	EBERSOLE JL						0.07	2022	ABE T
10	0.04	2018	LAI EHH						0.07	2019	CELLI J
10	0.03	2020	SAITOH T						0.06	2017	TAN YQ
10	0	2018	GRAVES DT						0.06	2018	PARK MH
10	0.04	2021	LIU Y						0.06	2022	ARAI A
10	0	2023	WANG Y						0.06	2006	BELTON CM
9	0.08	2006	SAKAGAMI H						0.06	2018	KANG R
9	0.19	2006	SATOH R						0.05	2017	YANG ZF
9	0	2019	WANG L						0.05	2017	CHAPPLE ILC
9	0.05	2017	CHAPPLE ILC						0.05	2020	CHEN H
9	0.12	2017	LAMONT RJ						0.05	2020	SONG ZC
9	0	2022	WU Y						0.04	2020	GLICK D
9	0.04	2017	TSUDA H						0.04	2019	GALLUZZI L
8	0.05	2020	CHEN H						0.04	2019	EKE PI
8	0.01	2023	LI X						0.04	2019	LIN NY
8	0	2022	CEKICI A						0.04	2020	HARRIS J
8	0	2013	KEBSCHULL M						0.04	2018	LAI EHH
8	0.46	2012	KABEYA Y						0.04	2021	LIU Y
8	0.01	2017	KROEMER G						0.04	2017	TSUDA H
8	0	2019	KIM J						0.04	2021	CHEN LY
8	0	2017	ZHANG L						0.04	2006	YANAGISAWASHIOTA F
7	0.04	2021	CHEN LY						0.04	2022	JIANG N
7	0.03	2019	DESELM CJ						0.04	2008	CUI Q
7	0.03	2006	BRÖKER LE						0.04	2016	MAIURI MC
7	0	2013	RODRIGUES PH						0.04	2018	GHAVAMI S
7	0	2020	KANZAKI H						0.03	2019	LIU J
7	0.03	2022	GREABU M						0.03	2020	SEO BM
7	0	2021	DIKIC I						0.03	2019	LEE K
7	0.02	2015	HUANG J						0.03	2016	ZHANG J
6	0.12	2021	KING JS						0.03	2020	SAITOH T
6	0	2013	LI L						0.03	2019	DESELM CJ
6	0	2020	SHI CS						0.03	2006	BRÖKER LE
6	0	2021	LIVAK KJ						0.03	2022	GREABU M
6	0	2021	LIU F						0.03	2023	YANG Y
6	0.02	2021	ONIZUKA S						0.03	2023	WANG S
6	0.01	2012	BALTACIOGLU E						0.03	2006	DAIDO S
5	0	2023	JABER FA						0.03	2022	LI S
5	0	2021	SONG L						0.03	2021	CHUNG YH
5	0.01	2023	SLOTS J						0.03	2023	LIU WJ
5	0	2023	LI W						0.03	2023	MEI YM
5	0	2020	DU L						0.02	2022	LI Y
5	0	2006	BOSSHARDT DD						0.02	2021	EBERSOLE JL
5	0.1	2017	BLASI I						0.02	2015	HUANG J
5	0	2021	HE SS						0.02	2021	ONIZUKA S
5	0.04	2006	YANAGISAWASHIOTA F						0.01	2018	KINANE DF
5	0	2020	YUK JM						0.01	2023	LI X
5	0	2022	XIAO L						0.01	2017	KROEMER G
5	0	2020	SANJUAN MA						0.01	2012	BALTACIOGLU E
5	0.03	2023	YANG Y						0.01	2023	SLOTS J
5	0.01	2021	MA KG						0.01	2021	MA KG
5	0	2022	GENCO RJ						0.01	2023	OKA S
5	0.03	2023	WANG S						0.01	2021	ONAL M
5	0.03	2006	DAIDO S						0.01	2023	YANG Z
5	0	2021	TANIDA I						0.01	2023	VIDONI C
4	0	2021	LIN J						0.01	2023	WANG Q
4	0	2021	KOMATSU M						0.01	2007	DESHPANDE RG
4	0	2006	NAKAYACHI T						0.01	2021	CHUNG J
4	0	2023	KANG C						0.01	2022	LOOS BG
4	0	2021	LI D						0.01	2019	LEE YH
4	0.03	2022	LI S						0.01	2020	JOTWANI R
4	0.03	2021	CHUNG YH						0.01	2008	BIRMINGHAM CL
4	0	2020	ZHUANG H						0.01	2015	CARRION J
4	0.01	2023	OKA S						0.01	2008	GUTIERREZ MG
4	0.03	2023	LIU WJ						0.01	2016	KNODLER LA
4	0.03	2023	MEI YM						0.01	2015	BLANDER JM
4	0	2022	LI HX						0.01	2008	CUERVO AM
4	0.01	2021	ONAL M						0.01	2015	BEVAN MJ
4	0	2021	CHEN Y						0.01	2015	BAXT LA
4	0	2023	SHIBUTANI ST						0.01	2016	XU Y
4	0	2023	CECCARIGLIA S						0.01	2016	AL-QUTUB MN
4	0.01	2023	YANG Z						0	2017	BARTOLD PM
4	0	2021	CADWELL K						0	2021	LI J
4	0.01	2023	VIDONI C						0	2018	GRAVES DT
4	0.01	2023	WANG Q						0	2023	WANG Y
4	0.04	2022	JIANG N						0	2019	WANG L
4	0	2023	PAN WY						0	2022	WU Y
4	0.04	2008	CUI Q						0	2022	CEKICI A
4	0	2023	WANG N						0	2013	KEBSCHULL M
4	0	2015	CHOI AMK						0	2019	KIM J
4	0	2008	SEKINE T						0	2017	ZHANG L
4	0	2023	CHEN XD						0	2013	RODRIGUES PH
4	0.41	2010	WU YC						0	2020	KANZAKI H
4	0	2010	CHEN YJ						0	2021	DIKIC I
4	0	2022	TSUKASAKI M						0	2013	LI L
4	0	2017	BHATTARAI G						0	2020	SHI CS
4	0.01	2007	DESHPANDE RG						0	2021	LIVAK KJ
4	0.01	2021	CHUNG J						0	2021	LIU F
4	0	2020	SONG B						0	2023	JABER FA
4	0.05	2020	SONG ZC						0	2021	SONG L
4	0.01	2022	LOOS BG						0	2023	LI W
4	0	2023	HUANG L						0	2020	DU L
3	0	2018	GUPTA M						0	2006	BOSSHARDT DD
3	0.1	2008	AMER AO						0	2021	HE SS
3	0.23	2016	AKIRA S						0	2020	YUK JM
3	0.01	2019	LEE YH						0	2022	XIAO L
3	0.06	2022	ARAI A						0	2020	SANJUAN MA
3	0.33	2017	NAKAHIRA K						0	2022	GENCO RJ
3	0	2022	DARVEAU RP						0	2021	TANIDA I
3	0.01	2020	JOTWANI R						0	2021	LIN J
3	0	2020	HOLT SC						0	2021	KOMATSU M
3	0	2007	SHINTANI T						0	2006	NAKAYACHI T
3	0	2019	ASAGIRI M						0	2023	KANG C
3	0.07	2022	ABE T						0	2021	LI D
3	0	2022	DUTZAN N						0	2020	ZHUANG H
3	0	2006	SATOH K						0	2022	LI HX
3	0	2022	DEMMER RT						0	2021	CHEN Y
3	0	2020	CHENG R						0	2023	SHIBUTANI ST
3	0.1	2008	AMANO A						0	2023	CECCARIGLIA S
3	0	2019	ATANASOVA KR						0	2021	CADWELL K
3	0	2020	GIAMPIERI F						0	2023	PAN WY
3	0	2020	BELIBASAKIS GN						0	2023	WANG N
3	0	2019	PANTOVIC A						0	2015	CHOI AMK
3	0	2013	YAMATAKE K						0	2008	SEKINE T
3	0	2019	KRISHNAN V						0	2023	CHEN XD
3	0	2017	PIHLSTROM BL						0	2010	CHEN YJ
3	0	2019	BOYLE WJ						0	2022	TSUKASAKI M
2	0.01	2008	BIRMINGHAM CL						0	2017	BHATTARAI G
2	0	2015	CHEN M						0	2020	SONG B
2	0.1	2018	BOYA P						0	2023	HUANG L
2	0	2007	AKATSU Y						0	2018	GUPTA M
2	0.21	2018	DOMON H						0	2022	DARVEAU RP
2	0.1	2018	JAIN S						0	2020	HOLT SC
2	0.04	2016	MAIURI MC						0	2007	SHINTANI T
2	0	2015	CUTLER CW						0	2019	ASAGIRI M
2	0	2017	AKALIN FA						0	2022	DUTZAN N
2	0.04	2018	GHAVAMI S						0	2006	SATOH K
2	0	2017	DI PAOLAR						0	2022	DEMMER RT
2	0.01	2015	CARRION J						0	2020	CHENG R
2	0.27	2018	GIBSON FC						0	2019	ATANASOVA KR
2	0	2017	BULLÓN P						0	2020	GIAMPIERI F
2	0	2017	DAIUTO F						0	2020	BELIBASAKIS GN
2	0	2015	ENGERING A						0	2019	PANTOVIC A
2	0	2019	BROWN EJ						0	2013	YAMATAKE K
2	0	2013	LOCKHART PB						0	2019	KRISHNAN V
2	0	2007	KANZAWA T						0	2017	PIHLSTROM BL
2	0.01	2008	GUTIERREZ MG						0	2019	BOYLE WJ
2	0	2007	KADOWAKI T						0	2015	CHEN M
2	0	2006	TAKEUCHI R						0	2007	AKATSU Y
2	0	2013	STATHOPOULOU PG						0	2015	CUTLER CW
2	0	2017	EBE N						0	2017	AKALIN FA
2	0	2007	NAKAMURA C						0	2017	DI PAOLAR
2	0	2015	CREMER I						0	2017	BULLÓN P
2	0	2018	DERRICO JA						0	2017	DAIUTO F
2	0	2013	SREENIVASAN PK						0	2015	ENGERING A
2	0	2007	ABE N						0	2019	BROWN EJ
2	0.01	2016	KNODLER LA						0	2013	LOCKHART PB
2	0	2019	CHANG PY						0	2007	KANZAWA T
2	0	2007	BHOGAL PS						0	2007	KADOWAKI T
2	0	2013	BRAUNERSREUTHER V						0	2006	TAKEUCHI R
2	0	2013	SHEETS SA						0	2013	STATHOPOULOU PG
2	0	2018	COLOMBO AV						0	2017	EBE N
2	0	2017	BATTINO M						0	2007	NAKAMURA C
2	0.01	2015	BLANDER JM						0	2015	CREMER I
2	0	2007	BABA A						0	2018	DERRICO JA
2	0	2006	YASUMOTO E						0	2013	SREENIVASAN PK
2	0	2013	KESAVALU L						0	2007	ABE N
2	0.01	2008	CUERVO AM						0	2019	CHANG PY
2	0.01	2015	BEVAN MJ						0	2007	BHOGAL PS
2	0	2007	HASHIMOTO M						0	2013	BRAUNERSREUTHER V
2	0	2016	KIM SY						0	2013	SHEETS SA
2	0	2006	SHIMIZU S						0	2018	COLOMBO AV
2	0	2010	WU YT						0	2017	BATTINO M
2	0	2013	ADUSE-OPOKU J						0	2007	BABA A
2	0.01	2015	BAXT LA						0	2006	YASUMOTO E
2	0	2015	COONEY R						0	2013	KESAVALU L
2	0	2013	ARUNI AW						0	2007	HASHIMOTO M
2	0	2007	NAKAYAMA K						0	2016	KIM SY
2	0	2007	IDEO A						0	2006	SHIMIZU S
2	0.06	2006	BELTON CM						0	2010	WU YT
2	0.06	2018	KANG R						0	2013	ADUSE-OPOKU J
2	0	2017	ANDRIANKAJA OM						0	2015	COONEY R
2	0.07	2019	CELLI J						0	2013	ARUNI AW
2	0	2007	NAKAGAWA I						0	2007	NAKAYAMA K
2	0.01	2016	XU Y						0	2007	IDEO A
2	0	2015	DEN DUNNENJ						0	2017	ANDRIANKAJA OM
2	0	2013	KINANE JA						0	2007	NAKAGAWA I
2	0	2013	KOZAROV E						0	2015	DEN DUNNENJ
1	0	2010	APARNA C						0	2013	KINANE JA
1	0	2014	ALBERT RK						0	2013	KOZAROV E
1	0	2008	BELANGER M						0	2010	APARNA C
1	0	2014	AGHAI ZH						0	2014	ALBERT RK
1	0	2012	AMEMIYA H						0	2008	BELANGER M
1	0	2009	CIARDIELLO F						0	2014	AGHAI ZH
1	0	2014	ABEL ED						0	2012	AMEMIYA H
1	0	2008	AGARRABERES FA						0	2009	CIARDIELLO F
1	0	2014	ALZOLIBANI AA						0	2014	ABEL ED
1	0	2006	BERG TO						0	2008	AGARRABERES FA
1	0	2008	ANDREJEWSKI N						0	2014	ALZOLIBANI AA
1	0.01	2016	AL-QUTUB MN						0	2006	BERG TO
1	0	2009	FUKUOKA M						0	2008	ANDREJEWSKI N
1	0	2012	BARALDI PG						0	2009	FUKUOKA M
1	0	2006	CARROLL GC						0	2012	BARALDI PG
1	0	2016	AGGARWAL S						0	2006	CARROLL GC
1	0	2012	ARMITAGE J						0	2016	AGGARWAL S
1	0	2006	BEGUE JP						0	2012	ARMITAGE J
1	0	2012	BADR GA						0	2006	BEGUE JP
1	0	2010	BOTTA GA						0	2012	BADR GA
1	0	2014	ABDUL-SATER AA						0	2010	BOTTA GA
1	0	2009	CHU Q						0	2014	ABDUL-SATER AA
1	0	2008	BEERTSEN W						0	2009	CHU Q
1	0	2010	CALABRESE EJ						0	2008	BEERTSEN W
1	0	2014	ADRIAENSSENS N						0	2010	CALABRESE EJ
1	0	2009	CHOE MS						0	2014	ADRIAENSSENS N
1	0	2012	ARDYANTO TD						0	2009	CHOE MS
1	0	2014	ALLEN NE						0	2012	ARDYANTO TD
1	0	2010	CARRO OM						0	2014	ALLEN NE
1	0	2006	ANDREWS SC						0	2010	CARRO OM
1	0	2009	CHANG GC						0	2006	ANDREWS SC
1	0	2016	AKINTOYE SO						0	2009	CHANG GC
1	0	2010	BUMGARDNER JD						0	2016	AKINTOYE SO
1	0	2009	DERBNATH J						0	2010	BUMGARDNER JD
1	0	2016	AGHALOO TL						0	2009	DERBNATH J
1	0	2016	ALTZNAUER F						0	2016	AGHALOO TL
1	0	2016	AKER M						0	2016	ALTZNAUER F
1	0	2009	CHOU JL						0	2016	AKER M
1	0.42	2012	ADACHI T						0	2009	CHOU JL
1	0	2012	AGARWAL A						0	2012	AGARWAL A
1	0	2014	ALTENBURG J						0	2014	ALTENBURG J
