# Supplementary material for: The role of autophagy in periodontal diseases: a bibliometric analysis from 2006 to 2023
Source: Front Med (Lausanne). 2025 May 9;12:1493459. doi: 10.3389/fmed.2025.1493459 (PMC12098497; doi:10.3389/fmed.2025.1493459)
Supplement: Supplementary file 5 [file Table_5.xlsx]

## Sheet: Sheet1
Frequency	BC	Year	Key Words						BC	Year	Key Words
94	0.85	2007	autophagy						0.85	2007	autophagy
66	0.28	2013	expression						0.63	2006	apoptosis
64	0.63	2006	apoptosis						0.28	2013	expression
57	0.07	2015	porphyromonas gingivalis						0.26	2013	epithelial cells
39	0.17	2013	activation						0.25	2016	adenosine triphosphate
34	0	2006	cells						0.24	2006	induction
31	0.14	2017	differentiation						0.23	2013	association
30	0.01	2015	oxidative stress						0.23	2006	actinobacillus actinomycetemcomitans
28	0.1	2012	inflammation						0.22	2010	inhibition
22	0.05	2017	mechanisms						0.2	2010	proliferation
22	0.1	2016	osteogenic differentiation						0.19	2016	stress
22	0.22	2010	inhibition						0.18	2015	periodontal disease
22	0.04	2019	disease						0.18	2009	in vitro
20	0.18	2015	periodontal disease						0.18	2016	alveolar bone loss
19	0.2	2010	proliferation						0.18	2012	cell cycle
19	0	2018	pathway						0.17	2013	activation
18	0.01	2018	health						0.14	2017	differentiation
18	0.24	2006	induction						0.11	2014	bone
17	0.07	2017	nf kappa b						0.11	2012	beclin 1
15	0.08	2006	gene expression						0.11	2015	alpha
15	0.06	2020	stem cells						0.1	2012	inflammation
15	0.19	2016	stress						0.1	2016	osteogenic differentiation
14	0.1	2007	cell death						0.1	2007	cell death
13	0.05	2014	periodontitis						0.1	2012	4-phenylbutyric acid
13	0.11	2014	bone						0.09	2007	intracellular concentrations
12	0	2020	orthodontic tooth movement						0.08	2006	gene expression
11	0.02	2016	mesenchymal stem cells						0.08	2019	chronic periodontitis
10	0.26	2013	epithelial cells						0.07	2015	porphyromonas gingivalis
10	0.06	2019	oral cancer						0.07	2017	nf kappa b
10	0.05	2016	death						0.07	2016	endoplasmic reticulum stress
10	0.05	2018	periodontal ligament						0.06	2020	stem cells
9	0.18	2009	in vitro						0.06	2019	oral cancer
9	0.05	2019	cancer						0.06	2019	mechanism
9	0.23	2013	association						0.06	2017	ampk
8	0.01	2020	periodontal ligament cells						0.06	2006	dna fragmentation
8	0.04	2018	growth						0.06	2018	unfolded protein response
7	0.07	2016	endoplasmic reticulum stress						0.06	2021	bone resorption
7	0.03	2021	lipopolysaccharide						0.05	2017	mechanisms
7	0	2019	modulation						0.05	2014	periodontitis
6	0	2016	pathogenesis						0.05	2016	death
6	0.04	2020	bacteria						0.05	2018	periodontal ligament
6	0	2021	tissue						0.05	2019	cancer
6	0.02	2020	gingival crevicular fluid						0.05	2020	human periodontal ligament cells
6	0	2020	degradation						0.05	2015	peripheral blood
6	0	2021	alveolar bone						0.04	2019	disease
6	0.11	2012	beclin 1						0.04	2018	growth
6	0	2021	bone regeneration						0.04	2020	bacteria
6	0	2020	mechanical stress						0.04	2021	antioxidant
5	0	2018	proteins						0.04	2010	amino acid
5	0.08	2019	chronic periodontitis						0.03	2021	lipopolysaccharide
5	0	2017	fibroblasts						0.03	2013	survival
5	0.01	2022	osteoblasts						0.03	2017	signaling pathway
5	0.06	2019	mechanism						0.03	2012	cytotoxicity
5	0.23	2006	actinobacillus actinomycetemcomitans						0.03	2023	bone loss
5	0	2020	hypoxia						0.03	2019	insulin resistance
5	0	2012	protein						0.03	2020	diabetes mellitus
5	0.03	2013	survival						0.03	2020	aggressive periodontitis
5	0	2022	nlrp3 inflammasome						0.03	2015	atherosclerosis
4	0	2021	periodontal ligament stem cells						0.02	2016	mesenchymal stem cells
4	0.03	2017	signaling pathway						0.02	2020	gingival crevicular fluid
4	0.03	2012	cytotoxicity						0.02	2020	receptor
4	0	2018	immunity						0.02	2010	adhesion
4	0	2018	infection						0.02	2022	target
4	0	2008	dendritic cells						0.02	2021	therapy
3	0	2018	identification						0.02	2014	antioxidant capacity
3	0.06	2017	ampk						0.02	2018	binding protein
3	0.02	2020	receptor						0.02	2008	derivatives
3	0.06	2006	dna fragmentation						0.02	2022	mice
3	0.11	2015	alpha						0.02	2018	pathways
3	0	2022	mitophagy						0.02	2017	tumor growth
3	0.02	2010	adhesion						0.02	2023	d 3
3	0.02	2022	target						0.02	2018	accumulation
3	0.01	2021	immune parameters						0.02	2017	areca nut extract
3	0	2023	crosstalk						0.01	2015	oxidative stress
3	0.02	2021	therapy						0.01	2018	health
3	0.01	2021	metabolism						0.01	2020	periodontal ligament cells
3	0	2023	messenger rna						0.01	2022	osteoblasts
3	0	2021	transplantation						0.01	2021	immune parameters
3	0.18	2016	alveolar bone loss						0.01	2021	metabolism
3	0	2021	periodontal inflammation						0.01	2023	osteoblast differentiation
3	0.01	2023	osteoblast differentiation						0.01	2022	ros
3	0	2023	mtor						0.01	2007	arg gingipain
3	0	2020	reactive oxygen						0.01	2022	mitochondria
2	0	2018	bacterial						0.01	2006	dna
2	0	2022	bone homeostasis						0.01	2007	cysteine proteinase
2	0.02	2014	antioxidant capacity						0.01	2023	cell proliferation
2	0.06	2018	unfolded protein response						0.01	2022	phosphorylation
2	0.09	2007	intracellular concentrations						0.01	2021	cellular senescence
2	0.05	2020	human periodontal ligament cells						0.01	2015	activation molecule slam
2	0.01	2022	ros						0.01	2015	antigen presentation
2	0	2022	migration						0	2006	cells
2	0	2017	human gingival fibroblasts						0	2018	pathway
2	0	2016	senescence						0	2020	orthodontic tooth movement
2	0	2023	anticancer						0	2019	modulation
2	0	2020	hydrogen peroxide						0	2016	pathogenesis
2	0	2006	cytotoxic activity						0	2021	tissue
2	0.18	2012	cell cycle						0	2020	degradation
2	0.01	2007	arg gingipain						0	2021	alveolar bone
2	0	2010	lines						0	2021	bone regeneration
2	0	2022	oral health						0	2020	mechanical stress
2	0	2022	intracellular delivery						0	2018	proteins
2	0	2018	periapical lesions						0	2017	fibroblasts
2	0	2021	collagen						0	2020	hypoxia
2	0	2021	cigarette smoke						0	2012	protein
2	0.04	2021	antioxidant						0	2022	nlrp3 inflammasome
2	0.02	2018	binding protein						0	2021	periodontal ligament stem cells
2	0.02	2008	derivatives						0	2018	immunity
2	0.06	2021	bone resorption						0	2018	infection
2	0.02	2022	mice						0	2008	dendritic cells
2	0	2022	periodontal pathogens						0	2018	identification
2	0.02	2018	pathways						0	2022	mitophagy
2	0	2019	model						0	2023	crosstalk
2	0	2023	combination						0	2023	messenger rna
2	0.01	2022	mitochondria						0	2021	transplantation
2	0.01	2006	dna						0	2021	periodontal inflammation
2	0	2022	injury						0	2023	mtor
2	0.05	2015	peripheral blood						0	2020	reactive oxygen
2	0.02	2017	tumor growth						0	2018	bacterial
2	0.03	2023	bone loss						0	2022	bone homeostasis
2	0	2015	dc sign						0	2022	migration
2	0.03	2019	insulin resistance						0	2017	human gingival fibroblasts
2	0	2022	inhibit						0	2016	senescence
2	0	2020	gingival fibroblast						0	2023	anticancer
2	0.02	2023	d 3						0	2020	hydrogen peroxide
2	0.01	2007	cysteine proteinase						0	2006	cytotoxic activity
2	0	2021	breast						0	2010	lines
2	0.01	2023	cell proliferation						0	2022	oral health
2	0.03	2020	diabetes mellitus						0	2022	intracellular delivery
2	0.03	2020	aggressive periodontitis						0	2018	periapical lesions
2	0	2008	benzylideneascorbate						0	2021	collagen
2	0.01	2022	phosphorylation						0	2021	cigarette smoke
2	0	2020	cathepsin k						0	2022	periodontal pathogens
2	0.01	2021	cellular senescence						0	2019	model
2	0	2013	aggregatibacter actinomycetemcomitans						0	2023	combination
1	0.01	2015	activation molecule slam						0	2022	injury
1	0	2012	1st line treatment						0	2015	dc sign
1	0	2007	anticancer agents						0	2022	inhibit
1	0.03	2015	atherosclerosis						0	2020	gingival fibroblast
1	0	2017	bacterial infection						0	2021	breast
1	0	2012	antitumor agents						0	2008	benzylideneascorbate
1	0	2015	amniotic fluid						0	2020	cathepsin k
1	0	2007	beta diketones						0	2013	aggregatibacter actinomycetemcomitans
1	0.1	2012	4-phenylbutyric acid						0	2012	1st line treatment
1	0	2017	adipose tissue						0	2007	anticancer agents
1	0	2015	anti-cancer agent						0	2017	bacterial infection
1	0	2013	atheromatous plaques						0	2012	antitumor agents
1	0	2008	beta dolabrin						0	2015	amniotic fluid
1	0	2006	escherichia coli						0	2007	beta diketones
1	0	2006	brucella abortus						0	2017	adipose tissue
1	0	2008	containing vacuoles						0	2015	anti-cancer agent
1	0	2007	arginine specific proteinases						0	2013	atheromatous plaques
1	0	2012	cardiomyocytes						0	2008	beta dolabrin
1	0	2016	antibody						0	2006	escherichia coli
1	0	2015	autoantibody						0	2006	brucella abortus
1	0	2009	agents						0	2008	containing vacuoles
1	0	2006	anticancer drugs						0	2007	arginine specific proteinases
1	0	2016	arginine deiminase						0	2012	cardiomyocytes
1	0	2006	beta-unsaturated ketones						0	2016	antibody
1	0	2008	bacterial clearance						0	2015	autoantibody
1	0.02	2018	accumulation						0	2009	agents
1	0	2009	oral squamous cell carcinoma						0	2006	anticancer drugs
1	0	2009	receptor monoclonal antibody						0	2016	arginine deiminase
1	0	2014	7 cells						0	2006	beta-unsaturated ketones
1	0	2016	arthritis (including rheumatoid arthritis)						0	2008	bacterial clearance
1	0	2008	benzaldehyde						0	2009	oral squamous cell carcinoma
1	0	2016	animal development						0	2009	receptor monoclonal antibody
1	0	2010	chop						0	2014	7 cells
1	0	2007	analogs						0	2016	arthritis (including rheumatoid arthritis)
1	0	2010	ccaat/enhancer-binding protein homologous protein						0	2008	benzaldehyde
1	0.01	2015	antigen presentation						0	2016	animal development
1	0	2017	autophagy-related 5						0	2010	chop
1	0	2009	lymph node metastasis						0	2007	analogs
1	0	2007	arginine						0	2010	ccaat/enhancer-binding protein homologous protein
1	0	2009	epidermal growth factor						0	2017	autophagy-related 5
1	0	2013	binding partner						0	2009	lymph node metastasis
1	0	2006	endoplasmic reticulum						0	2007	arginine
1	0	2014	chronic bacterial prostatitis						0	2009	epidermal growth factor
1	0	2009	iressa						0	2013	binding partner
1	0	2017	amp-activated protein kinase						0	2006	endoplasmic reticulum
1	0.25	2016	adenosine triphosphate						0	2014	chronic bacterial prostatitis
1	0	2014	bronchiolitis obliterans syndrome						0	2009	iressa
1	0	2017	apoptotic cell						0	2017	amp-activated protein kinase
1	0.02	2017	areca nut extract						0	2014	bronchiolitis obliterans syndrome
1	0	2014	coenzyme q						0	2017	apoptotic cell
1	0	2009	g(1) arrest						0	2014	coenzyme q
1	0	2017	activated protein kinase						0	2009	g(1) arrest
1	0	2010	autophagic cell death						0	2017	activated protein kinase
1	0	2013	aortic endothelial cells						0	2010	autophagic cell death
1	0	2016	antimicrobial activity						0	2013	aortic endothelial cells
1	0	2015	adaptive cell response						0	2016	antimicrobial activity
1	0	2013	c terminal domain						0	2015	adaptive cell response
1	0	2007	azulenes						0	2013	c terminal domain
1	0	2009	cancer cells						0	2007	azulenes
1	0	2015	abnormal vaginal flora						0	2009	cancer cells
1	0	2018	a actinomycetemcomitans						0	2015	abnormal vaginal flora
1	0	2006	apolipoprotein e						0	2018	a actinomycetemcomitans
1	0	2012	biological activity						0	2006	apolipoprotein e
1	0	2015	antiinflammatory activity						0	2012	biological activity
1	0	2008	bacterial invasion						0	2015	antiinflammatory activity
1	0	2017	atg12-atg5 complex						0	2008	bacterial invasion
1	0	2013	blood culture system						0	2017	atg12-atg5 complex
1	0	2013	bioavailability						0	2013	blood culture system
1	0	2010	calcium						0	2013	bioavailability
1	0	2014	clinical efficacy						0	2010	calcium
1	0	2012	aniline mustards						0	2014	clinical efficacy
1	0.04	2010	amino acid						0	2012	aniline mustards
1	0	2008	benzylidene ascorbate						0	2008	benzylidene ascorbate
1	0	2017	bone mineral density						0	2017	bone mineral density
1	0	2010	chain fatty acids						0	2010	chain fatty acids
1	0	2012	bone formation						0	2012	bone formation
1	0	2013	biofilm formation						0	2013	biofilm formation
