# Supplementary material for: The role of autophagy in periodontal diseases: a bibliometric analysis from 2006 to 2023
Source: Front Med (Lausanne). 2025 May 9;12:1493459. doi: 10.3389/fmed.2025.1493459 (PMC12098497; doi:10.3389/fmed.2025.1493459)
Supplement: Supplementary file 6 [file Table_6.xlsx]

## Sheet: Sheet1
Frequency	BC	Year	Document							BC	Year	Document
30	0.09	2016	An Y, 2016, J CLIN PERIODONTOL, V43, P618, DOI 10.1111/jcpe.12549							0.15	2017	Park MH, 2017, MOL ORAL MICROBIOL, V32, P48, DOI 10.1111/omi.12153
20	0.02	2017	Liu CC, 2017, FRONT PHYSIOL, V8, P0, DOI 10.3389/fphys.2017.00439							0.14	2012	Bullon P, 2012, BMC MED, V10, P0, DOI 10.1186/1741-7015-10-122
19	0.01	2018	Liu J, 2018, LIFE SCI, V211, P133, DOI 10.1016/j.lfs.2018.09.023							0.13	2018	Wei W, 2018, J PERIODONTOL, V89, P718, DOI 10.1002/JPER.17-0341
18	0.13	2018	Wei W, 2018, J PERIODONTOL, V89, P718, DOI 10.1002/JPER.17-0341							0.11	2015	Hajishengallis G, 2015, NAT REV IMMUNOL, V15, P30, DOI 10.1038/nri3785
17	0.08	2017	Tan YQ, 2017, AUTOPHAGY, V13, P225, DOI 10.1080/15548627.2016.1234563							0.11	2018	Chung J, 2018, J PERIODONTOL, V89, P1262, DOI 10.1002/JPER.17-0727
15	0.15	2017	Park MH, 2017, MOL ORAL MICROBIOL, V32, P48, DOI 10.1111/omi.12153							0.11	2013	Choi AMK, 2013, NEW ENGL J MED, V368, P651, DOI 10.1056/NEJMra1205406
15	0.09	2018	Lee K, 2018, VIRULENCE, V9, P845, DOI 10.1080/21505594.2018.1454171							0.1	2020	Jiang M, 2020, ORAL DIS, V26, P259, DOI 10.1111/odi.13045
12	0.11	2015	Hajishengallis G, 2015, NAT REV IMMUNOL, V15, P30, DOI 10.1038/nri3785							0.09	2016	An Y, 2016, J CLIN PERIODONTOL, V43, P618, DOI 10.1111/jcpe.12549
12	0.02	2021	Yang YH, 2021, J PERIODONTAL RES, V56, P18, DOI 10.1111/jre.12810							0.09	2018	Lee K, 2018, VIRULENCE, V9, P845, DOI 10.1080/21505594.2018.1454171
11	0	2017	Kinane DF, 2017, NAT REV DIS PRIMERS, V3, P0, DOI 10.1038/nrdp.2017.38							0.09	2019	Giampieri F, 2019, ANTIOXID REDOX SIGN, V30, P577, DOI 10.1089/ars.2017.7234
11	0.1	2020	Jiang M, 2020, ORAL DIS, V26, P259, DOI 10.1111/odi.13045							0.08	2017	Tan YQ, 2017, AUTOPHAGY, V13, P225, DOI 10.1080/15548627.2016.1234563
10	0.02	2018	Dikic I, 2018, NAT REV MOL CELL BIO, V19, P349, DOI 10.1038/s41580-018-0003-4							0.08	2011	Levine B, 2011, NATURE, V469, P323, DOI 10.1038/nature09782
10	0.02	2020	Greabu M, 2020, MOLECULES, V25, P0, DOI 10.3390/molecules25184338							0.07	2019	Song L, 2019, MOL MED REP, V19, P4743, DOI 10.3892/mmr.2019.10155
9	0.01	2005	Satoh R, 2005, ANTICANCER RES, V25, P2085							0.06	2021	Jiang N, 2021, FRONT CELL DEV BIOL, V9, P0, DOI 10.3389/fcell.2021.666631
9	0.14	2012	Bullon P, 2012, BMC MED, V10, P0, DOI 10.1186/1741-7015-10-122							0.05	2016	Klionsky DJ, 2016, AUTOPHAGY, V12, P1, DOI 10.1080/15548627.2015.1100356
9	0.04	2019	Chen LY, 2019, J PERIODONTOL, V90, P1170, DOI 10.1002/JPER.19-0049							0.05	2017	Memmert S, 2017, MEDIAT INFLAMM, V2017, P0, DOI 10.1155/2017/4786170
8	0.04	2015	El-Awady AR, 2015, PLOS PATHOG, V11, P0, DOI 10.1371/journal.ppat.1004647							0.05	2018	Memmert S, 2018, CLIN ORAL INVEST, V22, P2933, DOI 10.1007/s00784-018-2381-6
8	0.05	2016	Klionsky DJ, 2016, AUTOPHAGY, V12, P1, DOI 10.1080/15548627.2015.1100356							0.05	2019	Jia L, 2019, FRONT CELL INFECT MI, V9, P0, DOI 10.3389/fcimb.2019.00262
8	0.11	2018	Chung J, 2018, J PERIODONTOL, V89, P1262, DOI 10.1002/JPER.17-0727							0.04	2019	Chen LY, 2019, J PERIODONTOL, V90, P1170, DOI 10.1002/JPER.19-0049
8	0.01	2019	Jaber FA, 2019, J CELL PHYSIOL, V234, P12105, DOI 10.1002/jcp.27071							0.04	2015	El-Awady AR, 2015, PLOS PATHOG, V11, P0, DOI 10.1371/journal.ppat.1004647
8	0.04	2020	He SS, 2020, INFLAMMATION, V43, P220, DOI 10.1007/s10753-019-01111-0							0.04	2020	He SS, 2020, INFLAMMATION, V43, P220, DOI 10.1007/s10753-019-01111-0
7	0.01	2005	Bröker LE, 2005, CLIN CANCER RES, V11, P3155, DOI 10.1158/1078-0432.CCR-04-2223							0.04	2018	Li YN, 2018, KAOHSIUNG J MED SCI, V34, P207, DOI 10.1016/j.kjms.2018.01.007
7	0.03	2018	Li HX, 2018, AUTOPHAGY, V14, P1726, DOI 10.1080/15548627.2018.1483807							0.04	2020	Lee HA, 2020, J PERIODONTOL, V91, P1682, DOI 10.1002/JPER.19-0639
6	0.02	2016	Zhuang H, 2016, CELL DEATH DIS, V7, P0, DOI 10.1038/cddis.2016.103							0.04	2016	Sancilio S, 2016, CLIN ORAL INVEST, V20, P477, DOI 10.1007/s00784-015-1537-x
6	0.01	2017	Song B, 2017, ORAL DIS, V23, P609, DOI 10.1111/odi.12574							0.04	2020	Aung KT, 2020, INT J MOL SCI, V21, P0, DOI 10.3390/ijms21218103
6	0	2018	Ma Y, 2018, AGING CELL, V17, P0, DOI 10.1111/acel.12709							0.03	2018	Li HX, 2018, AUTOPHAGY, V14, P1726, DOI 10.1080/15548627.2018.1483807
6	0	2019	Onizuka S, 2019, INT J MOL SCI, V20, P0, DOI 10.3390/ijms20112796							0.03	2020	Mei YM, 2020, J CELL BIOCHEM, V121, P3764, DOI 10.1002/jcb.29499
6	0.03	2020	Mei YM, 2020, J CELL BIOCHEM, V121, P3764, DOI 10.1002/jcb.29499							0.03	2014	Hajishengallis G, 2014, TRENDS IMMUNOL, V35, P3, DOI 10.1016/j.it.2013.09.001
6	0.06	2021	Jiang N, 2021, FRONT CELL DEV BIOL, V9, P0, DOI 10.3389/fcell.2021.666631							0.03	2017	Ebersole JL, 2017, PERIODONTOL 2000, V75, P52, DOI 10.1111/prd.12222
5	0	2005	Daido S, 2005, CANCER RES, V65, P4368, DOI 10.1158/0008-5472.CAN-04-4202							0.03	2020	Curtis MA, 2020, PERIODONTOL 2000, V83, P14, DOI 10.1111/prd.12296
5	0.03	2014	Hajishengallis G, 2014, TRENDS IMMUNOL, V35, P3, DOI 10.1016/j.it.2013.09.001							0.03	2022	Yin Y, 2022, BIOMATERIALS, V288, P0, DOI 10.1016/j.biomaterials.2022.121743
5	0.01	2016	Blasi I, 2016, MOL ORAL MICROBIOL, V31, P486, DOI 10.1111/omi.12141							0.03	2014	Mehta P, 2014, CURR OPIN IMMUNOL, V26, P69, DOI 10.1016/j.coi.2013.10.012
5	0.05	2017	Memmert S, 2017, MEDIAT INFLAMM, V2017, P0, DOI 10.1155/2017/4786170							0.03	2015	Munson MJ, 2015, AUTOPHAGY, V11, P2375, DOI 10.1080/15548627.2015.1106668
4	0	2004	Nakayachi T, 2004, ANTICANCER RES, V24, P737							0.03	2015	Lamont RJ, 2015, TRENDS MOL MED, V21, P172, DOI 10.1016/j.molmed.2014.11.004
4	0	2007	Sekine T, 2007, ANTICANCER RES, V27, P133							0.03	2016	Chen FM, 2016, STEM CELL RES THER, V7, P0, DOI 10.1186/s13287-016-0288-1
4	0.08	2011	Levine B, 2011, NATURE, V469, P323, DOI 10.1038/nature09782							0.03	2017	Galluzzi L, 2017, NAT REV DRUG DISCOV, V16, P487, DOI 10.1038/nrd.2017.22
4	0.11	2013	Choi AMK, 2013, NEW ENGL J MED, V368, P651, DOI 10.1056/NEJMra1205406							0.03	2017	Liu X, 2017, BIOCHEM BIOPH RES CO, V485, P421, DOI 10.1016/j.bbrc.2017.02.062
4	0	2016	Li D, 2016, BIOSCIENCE REP, V36, P0, DOI 10.1042/BSR20160086							0.03	2018	Arjunan P, 2018, SCI REP-UK, V8, P0, DOI 10.1038/s41598-018-35126-8
4	0.01	2018	Tsukasaki M, 2018, NAT COMMUN, V9, P0, DOI 10.1038/s41467-018-03147-6							0.03	2014	Aguilera V, 2014, PLOS ONE, V9, P0, DOI 10.1371/journal.pone.0111025
4	0.02	2019	Memmert S, 2019, CELL TISSUE RES, V378, P499, DOI 10.1007/s00441-019-03063-1							0.02	2017	Liu CC, 2017, FRONT PHYSIOL, V8, P0, DOI 10.3389/fphys.2017.00439
4	0	2019	Vidoni C, 2019, CELL COMMUN SIGNAL, V17, P0, DOI 10.1186/s12964-019-0414-7							0.02	2021	Yang YH, 2021, J PERIODONTAL RES, V56, P18, DOI 10.1111/jre.12810
4	0.01	2020	Ceccariglia S, 2020, AUTOPHAGY, V16, P28, DOI 10.1080/15548627.2019.1630223							0.02	2018	Dikic I, 2018, NAT REV MOL CELL BIO, V19, P349, DOI 10.1038/s41580-018-0003-4
4	0.02	2020	Loos BG, 2020, PERIODONTOL 2000, V83, P26, DOI 10.1111/prd.12297							0.02	2020	Greabu M, 2020, MOLECULES, V25, P0, DOI 10.3390/molecules25184338
4	0	2021	Li Y, 2021, AM J ORTHOD DENTOFAC, V159, P582, DOI 10.1016/j.ajodo.2020.01.027							0.02	2016	Zhuang H, 2016, CELL DEATH DIS, V7, P0, DOI 10.1038/cddis.2016.103
3	0	2004	Shintani T, 2004, SCIENCE, V306, P990, DOI 10.1126/science.1099993							0.02	2019	Memmert S, 2019, CELL TISSUE RES, V378, P499, DOI 10.1007/s00441-019-03063-1
3	0	2006	Cui Q, 2006, J PHARMACOL SCI, V101, P230, DOI 10.1254/jphs.FPJ06003X							0.02	2020	Loos BG, 2020, PERIODONTOL 2000, V83, P26, DOI 10.1111/prd.12297
3	0.01	2013	Deretic V, 2013, NAT REV IMMUNOL, V13, P722, DOI 10.1038/nri3532							0.02	2018	Cardoso EM, 2018, POSTGRAD MED, V130, P98, DOI 10.1080/00325481.2018.1396876
3	0	2015	Lapaquette P, 2015, MEDIAT INFLAMM, V2015, P0, DOI 10.1155/2015/398483							0.02	2021	Hajishengallis G, 2021, NAT REV IMMUNOL, V21, P426, DOI 10.1038/s41577-020-00488-6
3	0.01	2015	Atanasova KR, 2015, MICROBES INFECT, V17, P473, DOI 10.1016/j.micinf.2015.03.007							0.02	2012	Andriankaja OM, 2012, J DENT RES, V91, P1160, DOI 10.1177/0022034512465292
3	0	2015	Gupta M, 2015, NAT COMMUN, V6, P0, DOI 10.1038/ncomms7379							0.02	2014	Bullon P, 2014, PERIODONTOL 2000, V64, P139, DOI 10.1111/j.1600-0757.2012.00455.x
3	0.01	2016	Zhang JH, 2016, MOL MED REP, V13, P2423, DOI 10.3892/mmr.2016.4824							0.02	2015	Filomeni G, 2015, CELL DEATH DIFFER, V22, P377, DOI 10.1038/cdd.2014.150
3	0.01	2016	Zhong ZY, 2016, CELL, V166, P288, DOI 10.1016/j.cell.2016.05.051							0.02	2018	Deretic V, 2018, AUTOPHAGY, V14, P243, DOI 10.1080/15548627.2017.1402992
3	0	2016	Lin NY, 2016, ANN RHEUM DIS, V75, P1203, DOI 10.1136/annrheumdis-2015-207240							0.02	2013	Aachoui Y, 2013, SCIENCE, V339, P975, DOI 10.1126/science.1230751
3	0.01	2016	Cadwell K, 2016, NAT REV IMMUNOL, V16, P661, DOI 10.1038/nri.2016.100							0.02	2014	Abada A, 2014, EMBO REP, V15, P839, DOI 10.15252/embr.201439076
3	0.01	2016	Sawle AD, 2016, J DENT RES, V95, P1010, DOI 10.1177/0022034516653588							0.02	2014	Agudelo Higuita N, 2014, ENTEROCOCCI: FROM COMMENSALS TO LEADING CAUSES OF DRUG RESISTANT INFECTION, V0, P1
3	0.03	2017	Ebersole JL, 2017, PERIODONTOL 2000, V75, P52, DOI 10.1111/prd.12222							0.01	2018	Liu J, 2018, LIFE SCI, V211, P133, DOI 10.1016/j.lfs.2018.09.023
3	0.01	2017	Yu TC, 2017, CELL, V170, P548, DOI 10.1016/j.cell.2017.07.008							0.01	2005	Satoh R, 2005, ANTICANCER RES, V25, P2085
3	0	2017	Slots J, 2017, PERIODONTOL 2000, V75, P7, DOI 10.1111/prd.12221							0.01	2019	Jaber FA, 2019, J CELL PHYSIOL, V234, P12105, DOI 10.1002/jcp.27071
3	0	2017	Vescarelli E, 2017, J CLIN PERIODONTOL, V44, P1039, DOI 10.1111/jcpe.12767							0.01	2005	Bröker LE, 2005, CLIN CANCER RES, V11, P3155, DOI 10.1158/1078-0432.CCR-04-2223
3	0	2017	Bartold PM, 2017, PERIODONTOL 2000, V75, P317, DOI 10.1111/prd.12169							0.01	2017	Song B, 2017, ORAL DIS, V23, P609, DOI 10.1111/odi.12574
3	0.04	2018	Li YN, 2018, KAOHSIUNG J MED SCI, V34, P207, DOI 10.1016/j.kjms.2018.01.007							0.01	2016	Blasi I, 2016, MOL ORAL MICROBIOL, V31, P486, DOI 10.1111/omi.12141
3	0.02	2018	Cardoso EM, 2018, POSTGRAD MED, V130, P98, DOI 10.1080/00325481.2018.1396876							0.01	2018	Tsukasaki M, 2018, NAT COMMUN, V9, P0, DOI 10.1038/s41467-018-03147-6
3	0	2018	Ebersole J L, 2018, CURR ORAL HEALTH REP, V5, P229, DOI 10.1007/s40496-018-0202-2							0.01	2020	Ceccariglia S, 2020, AUTOPHAGY, V16, P28, DOI 10.1080/15548627.2019.1630223
3	0	2018	Hirasawa M, 2018, MEDIAT INFLAMM, V2018, P0, DOI 10.1155/2018/1967506							0.01	2013	Deretic V, 2013, NAT REV IMMUNOL, V13, P722, DOI 10.1038/nri3532
3	0	2018	Du L, 2018, ARCH ORAL BIOL, V87, P242, DOI 10.1016/j.archoralbio.2017.12.023							0.01	2015	Atanasova KR, 2015, MICROBES INFECT, V17, P473, DOI 10.1016/j.micinf.2015.03.007
3	0.01	2018	Zhang F, 2018, J PERIODONTAL RES, V53, P883, DOI 10.1111/jre.12578							0.01	2016	Zhang JH, 2016, MOL MED REP, V13, P2423, DOI 10.3892/mmr.2016.4824
3	0.01	2018	Dutzan N, 2018, SCI TRANSL MED, V10, P0, DOI 10.1126/scitranslmed.aat0797							0.01	2016	Zhong ZY, 2016, CELL, V166, P288, DOI 10.1016/j.cell.2016.05.051
3	0.05	2018	Memmert S, 2018, CLIN ORAL INVEST, V22, P2933, DOI 10.1007/s00784-018-2381-6							0.01	2016	Cadwell K, 2016, NAT REV IMMUNOL, V16, P661, DOI 10.1038/nri.2016.100
3	0	2019	Chen H, 2019, ARTIF CELL NANOMED B, V47, P2098, DOI 10.1080/21691401.2019.1620256							0.01	2016	Sawle AD, 2016, J DENT RES, V95, P1010, DOI 10.1177/0022034516653588
3	0	2019	Lorenzo-Pouso AI, 2019, ARCH ORAL BIOL, V102, P55, DOI 10.1016/j.archoralbio.2019.03.029							0.01	2017	Yu TC, 2017, CELL, V170, P548, DOI 10.1016/j.cell.2017.07.008
3	0.09	2019	Giampieri F, 2019, ANTIOXID REDOX SIGN, V30, P577, DOI 10.1089/ars.2017.7234							0.01	2018	Zhang F, 2018, J PERIODONTAL RES, V53, P883, DOI 10.1111/jre.12578
3	0	2019	Könönen E, 2019, J CLIN MED, V8, P0, DOI 10.3390/jcm8081135							0.01	2018	Dutzan N, 2018, SCI TRANSL MED, V10, P0, DOI 10.1126/scitranslmed.aat0797
3	0.01	2019	Dominy SS, 2019, SCI ADV, V5, P0, DOI 10.1126/sciadv.aau3333							0.01	2019	Dominy SS, 2019, SCI ADV, V5, P0, DOI 10.1126/sciadv.aau3333
3	0	2019	Arai A, 2019, J BONE MINER RES, V34, P1753, DOI 10.1002/jbmr.3756							0.01	2020	Kim JM, 2020, CELLS-BASEL, V9, P0, DOI 10.3390/cells9092073
3	0.07	2019	Song L, 2019, MOL MED REP, V19, P4743, DOI 10.3892/mmr.2019.10155							0.01	2020	Chen XD, 2020, WORLD J STEM CELLS, V12, P776, DOI 10.4252/wjsc.v12.i8.776
3	0	2019	Zhang K, 2019, ARCH ORAL BIOL, V101, P172, DOI 10.1016/j.archoralbio.2019.03.020							0.01	2020	Kong CY, 2020, BIOCHEM CELL BIOL, V98, P434, DOI 10.1139/bcb-2019-0333
3	0.01	2020	Kim JM, 2020, CELLS-BASEL, V9, P0, DOI 10.3390/cells9092073							0.01	2020	Li WL, 2020, ARCH BIOCHEM BIOPHYS, V694, P0, DOI 10.1016/j.abb.2020.108594
3	0.03	2020	Curtis MA, 2020, PERIODONTOL 2000, V83, P14, DOI 10.1111/prd.12296							0.01	2021	Kitada M, 2021, NAT REV ENDOCRINOL, V17, P647, DOI 10.1038/s41574-021-00551-9
3	0.01	2020	Chen XD, 2020, WORLD J STEM CELLS, V12, P776, DOI 10.4252/wjsc.v12.i8.776							0.01	2021	Huang YP, 2021, FRONT CELL DEV BIOL, V9, P0, DOI 10.3389/fcell.2021.631181
3	0	2020	Yan K, 2020, CELL PROLIFERAT, V53, P0, DOI 10.1111/cpr.12778							0.01	2022	Liu H, 2022, FASEB J, V36, P0, DOI 10.1096/fj.202101589R
3	0.01	2020	Kong CY, 2020, BIOCHEM CELL BIOL, V98, P434, DOI 10.1139/bcb-2019-0333							0.01	2013	Wang J, 2013, BMC MICROBIOL, V13, P0, DOI 10.1186/1471-2180-13-255
3	0	2020	Guo RZ, 2020, J INFLAMM RES, V13, P635, DOI 10.2147/JIR.S276619							0.01	2014	Hajishengallis G, 2014, EUR J IMMUNOL, V44, P328, DOI 10.1002/eji.201344202
3	0.01	2020	Li WL, 2020, ARCH BIOCHEM BIOPHYS, V694, P0, DOI 10.1016/j.abb.2020.108594							0.01	2014	Trivedi S, 2014, J PERIODONTOL, V85, P713, DOI 10.1902/jop.2013.130066
3	0.04	2020	Lee HA, 2020, J PERIODONTOL, V91, P1682, DOI 10.1002/JPER.19-0639							0.01	2014	Mariño G, 2014, NAT REV MOL CELL BIO, V15, P81, DOI 10.1038/nrm3735
3	0.02	2021	Hajishengallis G, 2021, NAT REV IMMUNOL, V21, P426, DOI 10.1038/s41577-020-00488-6							0.01	2014	Khalaf H, 2014, CYTOKINE, V67, P29, DOI 10.1016/j.cyto.2014.02.007
3	0.01	2021	Kitada M, 2021, NAT REV ENDOCRINOL, V17, P647, DOI 10.1038/s41574-021-00551-9							0.01	2014	Atanasova KR, 2014, MOL ORAL MICROBIOL, V29, P55, DOI 10.1111/omi.12047
3	0	2021	Semlali A, 2021, ARCH ORAL BIOL, V129, P0, DOI 10.1016/j.archoralbio.2021.105200							0.01	2015	Pierrefite-Carle V, 2015, AGEING RES REV, V24, P206, DOI 10.1016/j.arr.2015.08.004
3	0.01	2021	Huang YP, 2021, FRONT CELL DEV BIOL, V9, P0, DOI 10.3389/fcell.2021.631181							0.01	2015	Bullón P, 2015, PHARMACOL RES, V91, P1, DOI 10.1016/j.phrs.2014.10.007
3	0	2021	Zhang YH, 2021, INT J NANOMED, V16, P61, DOI 10.2147/IJN.S282246							0.01	2016	Kim S, 2016, J PERIODONTOL, V87, PE116, DOI 10.1902/jop.2016.150477
3	0	2021	Chen MX, 2021, J CLIN PERIODONTOL, V48, P1165, DOI 10.1111/jcpe.13506							0.01	2020	Alexandra T, 2020, INT J MOL SCI, V21, P0, DOI 10.3390/ijms21239325
3	0	2021	Tibúrcio-Machado CS, 2021, INT ENDOD J, V54, P712, DOI 10.1111/iej.13467							0	2017	Kinane DF, 2017, NAT REV DIS PRIMERS, V3, P0, DOI 10.1038/nrdp.2017.38
3	0.03	2022	Yin Y, 2022, BIOMATERIALS, V288, P0, DOI 10.1016/j.biomaterials.2022.121743							0	2018	Ma Y, 2018, AGING CELL, V17, P0, DOI 10.1111/acel.12709
3	0.01	2022	Liu H, 2022, FASEB J, V36, P0, DOI 10.1096/fj.202101589R							0	2019	Onizuka S, 2019, INT J MOL SCI, V20, P0, DOI 10.3390/ijms20112796
2	0	2002	Baba A, 2002, BIOL CHEM, V383, P1223, DOI 10.1515/BC.2002.135							0	2005	Daido S, 2005, CANCER RES, V65, P4368, DOI 10.1158/0008-5472.CAN-04-4202
2	0	2003	Rich KA, 2003, CELL MICROBIOL, V5, P455, DOI 10.1046/j.1462-5822.2003.00292.x							0	2004	Nakayachi T, 2004, ANTICANCER RES, V24, P737
2	0	2003	Kadowaki T, 2003, CURR PROTEIN PEPT SC, V4, P451, DOI 10.2174/1389203033486992							0	2007	Sekine T, 2007, ANTICANCER RES, V27, P133
2	0	2003	Nakamura C, 2003, ANTICANCER RES, V23, P4797							0	2016	Li D, 2016, BIOSCIENCE REP, V36, P0, DOI 10.1042/BSR20160086
2	0	2004	Abe N, 2004, BIOL CHEM, V385, P1041, DOI 10.1515/BC.2004.135							0	2019	Vidoni C, 2019, CELL COMMUN SIGNAL, V17, P0, DOI 10.1186/s12964-019-0414-7
2	0	2004	Nakagawa I, 2004, SCIENCE, V306, P1037, DOI 10.1126/science.1103966							0	2021	Li Y, 2021, AM J ORTHOD DENTOFAC, V159, P582, DOI 10.1016/j.ajodo.2020.01.027
2	0	2004	Yasumoto E, 2004, ANTICANCER RES, V24, P755							0	2004	Shintani T, 2004, SCIENCE, V306, P990, DOI 10.1126/science.1099993
2	0	2004	Gutierrez MG, 2004, CELL, V119, P753, DOI 10.1016/j.cell.2004.11.038							0	2006	Cui Q, 2006, J PHARMACOL SCI, V101, P230, DOI 10.1254/jphs.FPJ06003X
2	0	2004	Kadowaki T, 2004, MOL PHARMACOL, V66, P1599, DOI 10.1124/mol.104.004366							0	2015	Lapaquette P, 2015, MEDIAT INFLAMM, V2015, P0, DOI 10.1155/2015/398483
2	0	2005	Takeuchi R, 2005, ANTICANCER RES, V25, P4037							0	2015	Gupta M, 2015, NAT COMMUN, V6, P0, DOI 10.1038/ncomms7379
2	0	2005	Takii R, 2005, INFECT IMMUN, V73, P883, DOI 10.1128/IAI.73.2.883-893.2005							0	2016	Lin NY, 2016, ANN RHEUM DIS, V75, P1203, DOI 10.1136/annrheumdis-2015-207240
2	0	2005	SHIMIZU S, 2005, SAIBO KOGAKU, V24, P581							0	2017	Slots J, 2017, PERIODONTOL 2000, V75, P7, DOI 10.1111/prd.12221
2	0	2006	Ideo A, 2006, ANTICANCER RES, V26, P4335							0	2017	Vescarelli E, 2017, J CLIN PERIODONTOL, V44, P1039, DOI 10.1111/jcpe.12767
2	0	2006	Sasaki M, 2006, ANTICANCER RES, V26, P3373							0	2017	Bartold PM, 2017, PERIODONTOL 2000, V75, P317, DOI 10.1111/prd.12169
2	0	2006	Takeuchi R, 2006, ANTICANCER RES, V26, P3343							0	2018	Ebersole J L, 2018, CURR ORAL HEALTH REP, V5, P229, DOI 10.1007/s40496-018-0202-2
2	0	2006	Hashimoto M, 2006, J BIOCHEM, V140, P713, DOI 10.1093/jb/mvj202							0	2018	Hirasawa M, 2018, MEDIAT INFLAMM, V2018, P0, DOI 10.1155/2018/1967506
2	0	2006	Akatsu Y, 2006, ANTICANCER RES, V26, P1917							0	2018	Du L, 2018, ARCH ORAL BIOL, V87, P242, DOI 10.1016/j.archoralbio.2017.12.023
2	0	2007	Sakagami H, 2007, AUTOPHAGY, V3, P493, DOI 10.4161/auto.4594							0	2019	Chen H, 2019, ARTIF CELL NANOMED B, V47, P2098, DOI 10.1080/21691401.2019.1620256
2	0	2008	Li L, 2008, BMC MICROBIOL, V8, P0, DOI 10.1186/1471-2180-8-26							0	2019	Lorenzo-Pouso AI, 2019, ARCH ORAL BIOL, V102, P55, DOI 10.1016/j.archoralbio.2019.03.029
2	0	2009	Wu YC, 2009, BIOCHEM BIOPH RES CO, V382, P451, DOI 10.1016/j.bbrc.2009.03.051							0	2019	Könönen E, 2019, J CLIN MED, V8, P0, DOI 10.3390/jcm8081135
2	0	2009	Stathopoulou PG, 2009, ORAL MICROBIOL IMMUN, V24, P11, DOI 10.1111/j.1399-302X.2008.00467.x							0	2019	Arai A, 2019, J BONE MINER RES, V34, P1753, DOI 10.1002/jbmr.3756
2	0	2010	Suwannakul S, 2010, MICROBIOL-SGM, V156, P3052, DOI 10.1099/mic.0.038075-0							0	2019	Zhang K, 2019, ARCH ORAL BIOL, V101, P172, DOI 10.1016/j.archoralbio.2019.03.020
2	0	2010	Wu YT, 2010, J BIOL CHEM, V285, P10850, DOI 10.1074/jbc.M109.080796							0	2020	Yan K, 2020, CELL PROLIFERAT, V53, P0, DOI 10.1111/cpr.12778
2	0	2010	Cooney R, 2010, NAT MED, V16, P90, DOI 10.1038/nm.2069							0	2020	Guo RZ, 2020, J INFLAMM RES, V13, P635, DOI 10.2147/JIR.S276619
2	0	2010	Kebschull M, 2010, J DENT RES, V89, P879, DOI 10.1177/0022034510375281							0	2021	Semlali A, 2021, ARCH ORAL BIOL, V129, P0, DOI 10.1016/j.archoralbio.2021.105200
2	0	2010	Deretic V, 2010, CURR OPIN CELL BIOL, V22, P252, DOI 10.1016/j.ceb.2009.12.009							0	2021	Zhang YH, 2021, INT J NANOMED, V16, P61, DOI 10.2147/IJN.S282246
2	0	2010	Mizushima N, 2010, CELL, V140, P313, DOI 10.1016/j.cell.2010.01.028							0	2021	Chen MX, 2021, J CLIN PERIODONTOL, V48, P1165, DOI 10.1111/jcpe.13506
2	0	2010	Yilmaz Ö, 2010, CELL MICROBIOL, V12, P188, DOI 10.1111/j.1462-5822.2009.01390.x							0	2021	Tibúrcio-Machado CS, 2021, INT ENDOD J, V54, P712, DOI 10.1111/iej.13467
2	0	2010	Schroder K, 2010, CELL, V140, P821, DOI 10.1016/j.cell.2010.01.040							0	2002	Baba A, 2002, BIOL CHEM, V383, P1223, DOI 10.1515/BC.2002.135
2	0	2011	Deretic V, 2011, IMMUNOL REV, V240, P92, DOI 10.1111/j.1600-065X.2010.00995.x							0	2003	Rich KA, 2003, CELL MICROBIOL, V5, P455, DOI 10.1046/j.1462-5822.2003.00292.x
2	0	2011	Knodler LA, 2011, CELL MICROBIOL, V13, P1319, DOI 10.1111/j.1462-5822.2011.01632.x							0	2003	Kadowaki T, 2003, CURR PROTEIN PEPT SC, V4, P451, DOI 10.2174/1389203033486992
2	0	2012	Kinane JA, 2012, CELL MICROBIOL, V14, P1085, DOI 10.1111/j.1462-5822.2012.01780.x							0	2003	Nakamura C, 2003, ANTICANCER RES, V23, P4797
2	0	2012	Rodrigues PH, 2012, PLOS ONE, V7, P0, DOI 10.1371/journal.pone.0052606							0	2004	Abe N, 2004, BIOL CHEM, V385, P1041, DOI 10.1515/BC.2004.135
2	0.02	2012	Andriankaja OM, 2012, J DENT RES, V91, P1160, DOI 10.1177/0022034512465292							0	2004	Nakagawa I, 2004, SCIENCE, V306, P1037, DOI 10.1126/science.1103966
2	0	2012	Bélanger M, 2012, ANAEROBE, V18, P128, DOI 10.1016/j.anaerobe.2011.10.005							0	2004	Yasumoto E, 2004, ANTICANCER RES, V24, P755
2	0	2012	Carrion J, 2012, J IMMUNOL, V189, P3178, DOI 10.4049/jimmunol.1201053							0	2004	Gutierrez MG, 2004, CELL, V119, P753, DOI 10.1016/j.cell.2004.11.038
2	0	2012	Underhill DM, 2012, NAT REV IMMUNOL, V12, P492, DOI 10.1038/nri3244							0	2004	Kadowaki T, 2004, MOL PHARMACOL, V66, P1599, DOI 10.1124/mol.104.004366
2	0	2012	Tsuda H, 2012, J ORAL SCI, V54, P137, DOI 10.2334/josnusd.54.137							0	2005	Takeuchi R, 2005, ANTICANCER RES, V25, P4037
2	0	2013	Baxt LA, 2013, SCIENCE, V340, P697, DOI 10.1126/science.1235771							0	2005	Takii R, 2005, INFECT IMMUN, V73, P883, DOI 10.1128/IAI.73.2.883-893.2005
2	0	2013	Miles B, 2013, J LEUKOCYTE BIOL, V94, P281, DOI 10.1189/jlb.0213108							0	2005	SHIMIZU S, 2005, SAIBO KOGAKU, V24, P581
2	0	2013	Nibali L, 2013, CURR PHARM DESIGN, V19, P2687, DOI 10.2174/1381612811319150003							0	2006	Ideo A, 2006, ANTICANCER RES, V26, P4335
2	0	2013	Yucel-Lindberg T, 2013, EXPERT REV MOL MED, V15, P0, DOI 10.1017/erm.2013.8							0	2006	Sasaki M, 2006, ANTICANCER RES, V26, P3373
2	0	2013	Pantovic A, 2013, BONE, V52, P524, DOI 10.1016/j.bone.2012.10.024							0	2006	Takeuchi R, 2006, ANTICANCER RES, V26, P3343
2	0	2013	Stafford P, 2013, MOL ORAL MICROBIOL, V28, P366, DOI 10.1111/omi.12030							0	2006	Hashimoto M, 2006, J BIOCHEM, V140, P713, DOI 10.1093/jb/mvj202
2	0	2013	Zhu LX, 2013, J ENDODONT, V39, P1379, DOI 10.1016/j.joen.2013.07.013							0	2006	Akatsu Y, 2006, ANTICANCER RES, V26, P1917
2	0.01	2013	Wang J, 2013, BMC MICROBIOL, V13, P0, DOI 10.1186/1471-2180-13-255							0	2007	Sakagami H, 2007, AUTOPHAGY, V3, P493, DOI 10.4161/auto.4594
2	0.01	2014	Hajishengallis G, 2014, EUR J IMMUNOL, V44, P328, DOI 10.1002/eji.201344202							0	2008	Li L, 2008, BMC MICROBIOL, V8, P0, DOI 10.1186/1471-2180-8-26
2	0.01	2014	Trivedi S, 2014, J PERIODONTOL, V85, P713, DOI 10.1902/jop.2013.130066							0	2009	Wu YC, 2009, BIOCHEM BIOPH RES CO, V382, P451, DOI 10.1016/j.bbrc.2009.03.051
2	0.02	2014	Bullon P, 2014, PERIODONTOL 2000, V64, P139, DOI 10.1111/j.1600-0757.2012.00455.x							0	2009	Stathopoulou PG, 2009, ORAL MICROBIOL IMMUN, V24, P11, DOI 10.1111/j.1399-302X.2008.00467.x
2	0.01	2014	Mariño G, 2014, NAT REV MOL CELL BIO, V15, P81, DOI 10.1038/nrm3735							0	2010	Suwannakul S, 2010, MICROBIOL-SGM, V156, P3052, DOI 10.1099/mic.0.038075-0
2	0	2014	Oh JE, 2014, FRONT IMMUNOL, V5, P0, DOI 10.3389/fimmu.2014.00300							0	2010	Wu YT, 2010, J BIOL CHEM, V285, P10850, DOI 10.1074/jbc.M109.080796
2	0.01	2014	Khalaf H, 2014, CYTOKINE, V67, P29, DOI 10.1016/j.cyto.2014.02.007							0	2010	Cooney R, 2010, NAT MED, V16, P90, DOI 10.1038/nm.2069
2	0.03	2014	Mehta P, 2014, CURR OPIN IMMUNOL, V26, P69, DOI 10.1016/j.coi.2013.10.012							0	2010	Kebschull M, 2010, J DENT RES, V89, P879, DOI 10.1177/0022034510375281
2	0.01	2014	Atanasova KR, 2014, MOL ORAL MICROBIOL, V29, P55, DOI 10.1111/omi.12047							0	2010	Deretic V, 2010, CURR OPIN CELL BIOL, V22, P252, DOI 10.1016/j.ceb.2009.12.009
2	0	2015	Senft D, 2015, TRENDS BIOCHEM SCI, V40, P141, DOI 10.1016/j.tibs.2015.01.002							0	2010	Mizushima N, 2010, CELL, V140, P313, DOI 10.1016/j.cell.2010.01.028
2	0	2015	Eke PI, 2015, J PERIODONTOL, V86, P611, DOI 10.1902/jop.2015.140520							0	2010	Yilmaz Ö, 2010, CELL MICROBIOL, V12, P188, DOI 10.1111/j.1462-5822.2009.01390.x
2	0.02	2015	Filomeni G, 2015, CELL DEATH DIFFER, V22, P377, DOI 10.1038/cdd.2014.150							0	2010	Schroder K, 2010, CELL, V140, P821, DOI 10.1016/j.cell.2010.01.040
2	0.01	2015	Pierrefite-Carle V, 2015, AGEING RES REV, V24, P206, DOI 10.1016/j.arr.2015.08.004							0	2011	Deretic V, 2011, IMMUNOL REV, V240, P92, DOI 10.1111/j.1600-065X.2010.00995.x
2	0.03	2015	Munson MJ, 2015, AUTOPHAGY, V11, P2375, DOI 10.1080/15548627.2015.1106668							0	2011	Knodler LA, 2011, CELL MICROBIOL, V13, P1319, DOI 10.1111/j.1462-5822.2011.01632.x
2	0	2015	Pei F, 2015, J DENT RES, V94, P175, DOI 10.1177/0022034514553815							0	2012	Kinane JA, 2012, CELL MICROBIOL, V14, P1085, DOI 10.1111/j.1462-5822.2012.01780.x
2	0	2015	Chen H, 2015, CELL PHYSIOL BIOCHEM, V36, P24, DOI 10.1159/000374050							0	2012	Rodrigues PH, 2012, PLOS ONE, V7, P0, DOI 10.1371/journal.pone.0052606
2	0.01	2015	Bullón P, 2015, PHARMACOL RES, V91, P1, DOI 10.1016/j.phrs.2014.10.007							0	2012	Bélanger M, 2012, ANAEROBE, V18, P128, DOI 10.1016/j.anaerobe.2011.10.005
2	0.03	2015	Lamont RJ, 2015, TRENDS MOL MED, V21, P172, DOI 10.1016/j.molmed.2014.11.004							0	2012	Carrion J, 2012, J IMMUNOL, V189, P3178, DOI 10.4049/jimmunol.1201053
2	0	2016	Netea-Maier RT, 2016, AUTOPHAGY, V12, P245, DOI 10.1080/15548627.2015.1071759							0	2012	Underhill DM, 2012, NAT REV IMMUNOL, V12, P492, DOI 10.1038/nri3244
2	0	2016	Wu YJ, 2016, INT IMMUNOPHARMACOL, V38, P214, DOI 10.1016/j.intimp.2016.04.044							0	2012	Tsuda H, 2012, J ORAL SCI, V54, P137, DOI 10.2334/josnusd.54.137
2	0.04	2016	Sancilio S, 2016, CLIN ORAL INVEST, V20, P477, DOI 10.1007/s00784-015-1537-x							0	2013	Baxt LA, 2013, SCIENCE, V340, P697, DOI 10.1126/science.1235771
2	0	2016	García-Prat L, 2016, NATURE, V529, P37, DOI 10.1038/nature16187							0	2013	Miles B, 2013, J LEUKOCYTE BIOL, V94, P281, DOI 10.1189/jlb.0213108
2	0.01	2016	Kim S, 2016, J PERIODONTOL, V87, PE116, DOI 10.1902/jop.2016.150477							0	2013	Nibali L, 2013, CURR PHARM DESIGN, V19, P2687, DOI 10.2174/1381612811319150003
2	0.03	2016	Chen FM, 2016, STEM CELL RES THER, V7, P0, DOI 10.1186/s13287-016-0288-1							0	2013	Yucel-Lindberg T, 2013, EXPERT REV MOL MED, V15, P0, DOI 10.1017/erm.2013.8
2	0	2016	Li Y, 2016, J DENT RES, V95, P650, DOI 10.1177/0022034516636852							0	2013	Pantovic A, 2013, BONE, V52, P524, DOI 10.1016/j.bone.2012.10.024
2	0	2017	Evans M, 2017, J PERIODONTAL RES, V52, P522, DOI 10.1111/jre.12418							0	2013	Stafford P, 2013, MOL ORAL MICROBIOL, V28, P366, DOI 10.1111/omi.12030
2	0.03	2017	Galluzzi L, 2017, NAT REV DRUG DISCOV, V16, P487, DOI 10.1038/nrd.2017.22							0	2013	Zhu LX, 2013, J ENDODONT, V39, P1379, DOI 10.1016/j.joen.2013.07.013
2	0.03	2017	Liu X, 2017, BIOCHEM BIOPH RES CO, V485, P421, DOI 10.1016/j.bbrc.2017.02.062							0	2014	Oh JE, 2014, FRONT IMMUNOL, V5, P0, DOI 10.3389/fimmu.2014.00300
2	0	2018	Bosshardt DD, 2018, PERIODONTOL 2000, V76, P43, DOI 10.1111/prd.12153							0	2015	Senft D, 2015, TRENDS BIOCHEM SCI, V40, P141, DOI 10.1016/j.tibs.2015.01.002
2	0	2018	Galluzzi L, 2018, CELL DEATH DIFFER, V25, P486, DOI 10.1038/s41418-017-0012-4							0	2015	Eke PI, 2015, J PERIODONTOL, V86, P611, DOI 10.1902/jop.2015.140520
2	0	2018	Kim WH, 2018, MOLECULES, V23, P0, DOI 10.3390/molecules23020332							0	2015	Pei F, 2015, J DENT RES, V94, P175, DOI 10.1177/0022034514553815
2	0.03	2018	Arjunan P, 2018, SCI REP-UK, V8, P0, DOI 10.1038/s41598-018-35126-8							0	2015	Chen H, 2015, CELL PHYSIOL BIOCHEM, V36, P24, DOI 10.1159/000374050
2	0.02	2018	Deretic V, 2018, AUTOPHAGY, V14, P243, DOI 10.1080/15548627.2017.1402992							0	2016	Netea-Maier RT, 2016, AUTOPHAGY, V12, P245, DOI 10.1080/15548627.2015.1071759
2	0	2018	Hagio-Izaki K, 2018, BMC CELL BIOL, V19, P0, DOI 10.1186/s12860-018-0168-x							0	2016	Wu YJ, 2016, INT IMMUNOPHARMACOL, V38, P214, DOI 10.1016/j.intimp.2016.04.044
2	0	2019	Bonam SR, 2019, NAT REV DRUG DISCOV, V18, P923, DOI 10.1038/s41573-019-0036-1							0	2016	García-Prat L, 2016, NATURE, V529, P37, DOI 10.1038/nature16187
2	0.05	2019	Jia L, 2019, FRONT CELL INFECT MI, V9, P0, DOI 10.3389/fcimb.2019.00262							0	2016	Li Y, 2016, J DENT RES, V95, P650, DOI 10.1177/0022034516636852
2	0.01	2020	Alexandra T, 2020, INT J MOL SCI, V21, P0, DOI 10.3390/ijms21239325							0	2017	Evans M, 2017, J PERIODONTAL RES, V52, P522, DOI 10.1111/jre.12418
2	0.04	2020	Aung KT, 2020, INT J MOL SCI, V21, P0, DOI 10.3390/ijms21218103							0	2018	Bosshardt DD, 2018, PERIODONTOL 2000, V76, P43, DOI 10.1111/prd.12153
2	0	2020	An JY, 2020, ELIFE, V9, P0, DOI 10.7554/eLife.54318							0	2018	Galluzzi L, 2018, CELL DEATH DIFFER, V25, P486, DOI 10.1038/s41418-017-0012-4
1	0	2001	Chen Z, 2001, J PERIODONTOL, V72, P641, DOI 10.1902/jop.2001.72.5.641							0	2018	Kim WH, 2018, MOLECULES, V23, P0, DOI 10.3390/molecules23020332
1	0	2001	Dorn BR, 2001, INFECT IMMUN, V69, P5698, DOI 10.1128/IAI.69.9.5698-5708.2001							0	2018	Hagio-Izaki K, 2018, BMC CELL BIOL, V19, P0, DOI 10.1186/s12860-018-0168-x
1	0	2002	Duncan MJ, 2002, CELL MICROBIOL, V4, P783, DOI 10.1046/j.1462-5822.2002.00230.x							0	2019	Bonam SR, 2019, NAT REV DRUG DISCOV, V18, P923, DOI 10.1038/s41573-019-0036-1
1	0	2002	Dorn BR, 2002, CELL MICROBIOL, V4, P1, DOI 10.1046/j.1462-5822.2002.00164.x							0	2020	An JY, 2020, ELIFE, V9, P0, DOI 10.7554/eLife.54318
1	0	2003	Amano A, 2003, J PERIODONTOL, V74, P90, DOI 10.1902/jop.2003.74.1.90							0	2001	Chen Z, 2001, J PERIODONTOL, V72, P641, DOI 10.1902/jop.2001.72.5.641
1	0	2004	Herbst RS, 2004, NAT REV CANCER, V4, P956, DOI 10.1038/nrc1506							0	2001	Dorn BR, 2001, INFECT IMMUN, V69, P5698, DOI 10.1128/IAI.69.9.5698-5708.2001
1	0	2004	Duncan MJ, 2004, J BIOL CHEM, V279, P18944, DOI 10.1074/jbc.M400769200							0	2002	Duncan MJ, 2002, CELL MICROBIOL, V4, P783, DOI 10.1046/j.1462-5822.2002.00230.x
1	0	2005	Amer AO, 2005, AUTOPHAGY, V1, P53, DOI 10.4161/auto.1.1.1589							0	2002	Dorn BR, 2002, CELL MICROBIOL, V4, P1, DOI 10.1046/j.1462-5822.2002.00164.x
1	0	2005	Bosshardt DD, 2005, J DENT RES, V84, P9, DOI 10.1177/154405910508400102							0	2003	Amano A, 2003, J PERIODONTOL, V74, P90, DOI 10.1902/jop.2003.74.1.90
1	0	2005	Hambek M, 2005, ANTICANCER RES, V25, P3985							0	2004	Herbst RS, 2004, NAT REV CANCER, V4, P956, DOI 10.1038/nrc1506
1	0	2005	Chen YJ, 2005, MOL CANCER RES, V3, P669, DOI 10.1158/1541-7786.MCR-05-0181							0	2004	Duncan MJ, 2004, J BIOL CHEM, V279, P18944, DOI 10.1074/jbc.M400769200
1	0	2005	Codogno P, 2005, CELL DEATH DIFFER, V12, P1509, DOI 10.1038/sj.cdd.4401751							0	2005	Amer AO, 2005, AUTOPHAGY, V1, P53, DOI 10.4161/auto.1.1.1589
1	0	2005	Calabrese EJ, 2005, ENVIRON POLLUT, V138, P378, DOI 10.1016/j.envpol.2004.10.001							0	2005	Bosshardt DD, 2005, J DENT RES, V84, P9, DOI 10.1177/154405910508400102
1	0	2005	DERBNATH J, 2005, AUTOPHAGY, V1, P66							0	2005	Hambek M, 2005, ANTICANCER RES, V25, P3985
1	0	2005	Dimmock JR, 2005, BIOORG MED CHEM LETT, V15, P1633, DOI 10.1016/j.bmcl.2005.01.054							0	2005	Chen YJ, 2005, MOL CANCER RES, V3, P669, DOI 10.1158/1541-7786.MCR-05-0181
1	0	2005	BELANGER M, 2005, PROGULSKE FOX LIPID, V0, P0							0	2005	Codogno P, 2005, CELL DEATH DIFFER, V12, P1509, DOI 10.1038/sj.cdd.4401751
1	0	2006	Beutler B, 2006, ANNU REV IMMUNOL, V24, P353, DOI 10.1146/annurev.immunol.24.021605.090552							0	2005	Calabrese EJ, 2005, ENVIRON POLLUT, V138, P378, DOI 10.1016/j.envpol.2004.10.001
1	0	2006	Amano A, 2006, J BIOCHEM, V140, P161, DOI 10.1093/jb/mvj162							0	2005	DERBNATH J, 2005, AUTOPHAGY, V1, P66
1	0	2006	BELANGER M, 2006, PROGULSKE FOX PORPHY, V0, P0							0	2005	Dimmock JR, 2005, BIOORG MED CHEM LETT, V15, P1633, DOI 10.1016/j.bmcl.2005.01.054
1	0	2006	APARNA C, 2006, CANCER BIOL THER, V5, P729							0	2005	BELANGER M, 2005, PROGULSKE FOX LIPID, V0, P0
1	0	2007	Armitage J, 2007, LANCET, V370, P1781, DOI 10.1016/S0140-6736(07)60716-8							0	2006	Beutler B, 2006, ANNU REV IMMUNOL, V24, P353, DOI 10.1146/annurev.immunol.24.021605.090552
1	0	2007	Binker MG, 2007, CELL MICROBIOL, V9, P2153, DOI 10.1111/j.1462-5822.2007.00946.x							0	2006	Amano A, 2006, J BIOCHEM, V140, P161, DOI 10.1093/jb/mvj162
1	0	2007	Choe MS, 2007, CLIN CANCER RES, V13, P3015, DOI 10.1158/1078-0432.CCR-06-2959							0	2006	BELANGER M, 2006, PROGULSKE FOX PORPHY, V0, P0
1	0	2008	Cochran DL, 2008, J PERIODONTOL, V79, P1569, DOI 10.1902/jop.2008.080233							0	2006	APARNA C, 2006, CANCER BIOL THER, V5, P729
1	0	2008	Amemiya H, 2008, J PERIODONTAL RES, V43, P322, DOI 10.1111/j.1600-0765.2007.01032.x							0	2007	Armitage J, 2007, LANCET, V370, P1781, DOI 10.1016/S0140-6736(07)60716-8
1	0	2008	Hamakawa H, 2008, HEAD NECK-J SCI SPEC, V30, P800, DOI 10.1002/hed.20830							0	2007	Binker MG, 2007, CELL MICROBIOL, V9, P2153, DOI 10.1111/j.1462-5822.2007.00946.x
1	0	2008	Baltacioglu E, 2008, ARCH ORAL BIOL, V53, P716, DOI 10.1016/j.archoralbio.2008.02.002							0	2007	Choe MS, 2007, CLIN CANCER RES, V13, P3015, DOI 10.1158/1078-0432.CCR-06-2959
1	0	2008	Chang GC, 2008, EUR J PHARMACOL, V600, P37, DOI 10.1016/j.ejphar.2008.10.024							0	2008	Cochran DL, 2008, J PERIODONTOL, V79, P1569, DOI 10.1902/jop.2008.080233
1	0	2008	Bhattacharya A, 2008, NEOPLASIA, V10, P857, DOI 10.1593/neo.08424							0	2008	Amemiya H, 2008, J PERIODONTAL RES, V43, P322, DOI 10.1111/j.1600-0765.2007.01032.x
1	0	2008	Beertsen W, 2008, J IMMUNOL, V180, P475, DOI 10.4049/jimmunol.180.1.475							0	2008	Hamakawa H, 2008, HEAD NECK-J SCI SPEC, V30, P800, DOI 10.1002/hed.20830
1	0	2009	Chu Q, 2009, ANTICANCER RES, V29, P3211							0	2008	Baltacioglu E, 2008, ARCH ORAL BIOL, V53, P716, DOI 10.1016/j.archoralbio.2008.02.002
1	0	2009	Agarwal A, 2009, REPROD BIOL ENDOCRIN, V7, P0, DOI 10.1186/1477-7827-7-143							0	2008	Chang GC, 2008, EUR J PHARMACOL, V600, P37, DOI 10.1016/j.ejphar.2008.10.024
1	0	2009	Amar S, 2009, J IMMUNOL, V182, P1584, DOI 10.4049/jimmunol.182.3.1584							0	2008	Bhattacharya A, 2008, NEOPLASIA, V10, P857, DOI 10.1593/neo.08424
1	0	2009	Abranches J, 2009, ORAL MICROBIOL IMMUN, V24, P141, DOI 10.1111/j.1399-302X.2008.00487.x							0	2008	Beertsen W, 2008, J IMMUNOL, V180, P475, DOI 10.4049/jimmunol.180.1.475
1	0	2009	Basseri S, 2009, J LIPID RES, V50, P2486, DOI 10.1194/jlr.M900216-JLR200							0	2009	Chu Q, 2009, ANTICANCER RES, V29, P3211
1	0	2009	Choi SE, 2009, ENDOCRINOLOGY, V150, P126, DOI 10.1210/en.2008-0483							0	2009	Agarwal A, 2009, REPROD BIOL ENDOCRIN, V7, P0, DOI 10.1186/1477-7827-7-143
1	0	2010	Barth S, 2010, J PATHOL, V221, P117, DOI 10.1002/path.2694							0	2009	Amar S, 2009, J IMMUNOL, V182, P1584, DOI 10.4049/jimmunol.182.3.1584
1	0	2010	Akifusa S, 2010, J CELL BIOCHEM, V111, P597, DOI 10.1002/jcb.22745							0	2009	Abranches J, 2009, ORAL MICROBIOL IMMUN, V24, P141, DOI 10.1111/j.1399-302X.2008.00487.x
1	0	2010	Abdul-Sater AA, 2010, J BIOL CHEM, V285, P41637, DOI 10.1074/jbc.M110.137885							0	2009	Basseri S, 2009, J LIPID RES, V50, P2486, DOI 10.1194/jlr.M900216-JLR200
1	0	2010	Anand P, 2010, BIOCHEM PHARMACOL, V79, P330, DOI 10.1016/j.bcp.2009.09.003							0	2009	Choi SE, 2009, ENDOCRINOLOGY, V150, P126, DOI 10.1210/en.2008-0483
1	0	2010	Amano A, 2010, PERIODONTOL 2000, V52, P12, DOI 10.1111/j.1600-0757.2009.00307.x							0	2010	Barth S, 2010, J PATHOL, V221, P117, DOI 10.1002/path.2694
1	0	2010	Araki N, 2010, EUR J PHARMACOL, V644, P209, DOI 10.1016/j.ejphar.2010.06.056							0	2010	Akifusa S, 2010, J CELL BIOCHEM, V111, P597, DOI 10.1002/jcb.22745
1	0	2010	Cheung FWK, 2010, J CELL BIOCHEM, V111, P412, DOI 10.1002/jcb.22717							0	2010	Abdul-Sater AA, 2010, J BIOL CHEM, V285, P41637, DOI 10.1074/jbc.M110.137885
1	0	2011	Aoyama N, 2011, J PERIODONTAL RES, V46, P176, DOI 10.1111/j.1600-0765.2010.01326.x							0	2010	Anand P, 2010, BIOCHEM PHARMACOL, V79, P330, DOI 10.1016/j.bcp.2009.09.003
1	0	2011	Adriaenssens N, 2011, J ANTIMICROB CHEMOTH, V66, P1897, DOI 10.1093/jac/dkr190							0	2010	Amano A, 2010, PERIODONTOL 2000, V52, P12, DOI 10.1111/j.1600-0757.2009.00307.x
1	0	2011	Albert RK, 2011, NEW ENGL J MED, V365, P689, DOI 10.1056/NEJMoa1104623							0	2010	Araki N, 2010, EUR J PHARMACOL, V644, P209, DOI 10.1016/j.ejphar.2010.06.056
1	0	2011	Adachi T, 2011, FREE RADICAL RES, V45, P1083, DOI 10.3109/10715762.2011.595408							0	2010	Cheung FWK, 2010, J CELL BIOCHEM, V111, P412, DOI 10.1002/jcb.22717
1	0	2011	Bhogal RH, 2011, FEBS LETT, V585, P935, DOI 10.1016/j.febslet.2011.02.030							0	2011	Aoyama N, 2011, J PERIODONTAL RES, V46, P176, DOI 10.1111/j.1600-0765.2010.01326.x
1	0	2012	Alzolibani AA, 2012, MEDIAT INFLAMM, V2012, P0, DOI 10.1155/2012/159354							0	2011	Adriaenssens N, 2011, J ANTIMICROB CHEMOTH, V66, P1897, DOI 10.1093/jac/dkr190
1	0	2012	Allam AB, 2012, PLOS ONE, V7, P0, DOI 10.1371/journal.pone.0051345							0	2011	Albert RK, 2011, NEW ENGL J MED, V365, P689, DOI 10.1056/NEJMoa1104623
1	0	2012	Baka Z, 2012, JOINT BONE SPINE, V79, P431, DOI 10.1016/j.jbspin.2012.01.008							0	2011	Adachi T, 2011, FREE RADICAL RES, V45, P1083, DOI 10.3109/10715762.2011.595408
1	0	2012	Aker M, 2012, J MED GENET, V49, P221, DOI 10.1136/jmedgenet-2011-100520							0	2011	Bhogal RH, 2011, FEBS LETT, V585, P935, DOI 10.1016/j.febslet.2011.02.030
1	0	2012	Asadi L, 2012, CLIN INFECT DIS, V55, P371, DOI 10.1093/cid/cis414							0	2012	Alzolibani AA, 2012, MEDIAT INFLAMM, V2012, P0, DOI 10.1155/2012/159354
1	0	2012	Ambroggio L, 2012, J PEDIATR-US, V161, P1097, DOI 10.1016/j.jpeds.2012.06.067							0	2012	Allam AB, 2012, PLOS ONE, V7, P0, DOI 10.1371/journal.pone.0051345
1	0	2012	Bae YJ, 2012, HUM MOL GENET, V21, P2991, DOI 10.1093/hmg/dds129							0	2012	Baka Z, 2012, JOINT BONE SPINE, V79, P431, DOI 10.1016/j.jbspin.2012.01.008
1	0	2013	Abdullah SN, 2013, ANAEROBE, V23, P102, DOI 10.1016/j.anaerobe.2013.07.001							0	2012	Aker M, 2012, J MED GENET, V49, P221, DOI 10.1136/jmedgenet-2011-100520
1	0	2013	Aggarwal S, 2013, GENE, V528, P41, DOI 10.1016/j.gene.2013.04.069							0	2012	Asadi L, 2012, CLIN INFECT DIS, V55, P371, DOI 10.1093/cid/cis414
1	0	2013	Altenburg J, 2013, JAMA-J AM MED ASSOC, V309, P1251, DOI 10.1001/jama.2013.1937							0	2012	Ambroggio L, 2012, J PEDIATR-US, V161, P1097, DOI 10.1016/j.jpeds.2012.06.067
1	0	2013	Baron R, 2013, NAT MED, V19, P179, DOI 10.1038/nm.3074							0	2012	Bae YJ, 2012, HUM MOL GENET, V21, P2991, DOI 10.1093/hmg/dds129
1	0	2013	Amado-Rodríguez L, 2013, RESP RES, V14, P0, DOI 10.1186/1465-9921-14-52							0	2013	Abdullah SN, 2013, ANAEROBE, V23, P102, DOI 10.1016/j.anaerobe.2013.07.001
1	0.02	2013	Aachoui Y, 2013, SCIENCE, V339, P975, DOI 10.1126/science.1230751							0	2013	Aggarwal S, 2013, GENE, V528, P41, DOI 10.1016/j.gene.2013.04.069
1	0	2014	Behera M, 2014, ORAL ONCOL, V50, P888, DOI 10.1016/j.oraloncology.2014.06.014							0	2013	Altenburg J, 2013, JAMA-J AM MED ASSOC, V309, P1251, DOI 10.1001/jama.2013.1937
1	0.02	2014	Abada A, 2014, EMBO REP, V15, P839, DOI 10.15252/embr.201439076							0	2013	Baron R, 2013, NAT MED, V19, P179, DOI 10.1038/nm.3074
1	0.02	2014	Agudelo Higuita N, 2014, ENTEROCOCCI: FROM COMMENSALS TO LEADING CAUSES OF DRUG RESISTANT INFECTION, V0, P1							0	2013	Amado-Rodríguez L, 2013, RESP RES, V14, P0, DOI 10.1186/1465-9921-14-52
1	0.03	2014	Aguilera V, 2014, PLOS ONE, V9, P0, DOI 10.1371/journal.pone.0111025							0	2014	Behera M, 2014, ORAL ONCOL, V50, P888, DOI 10.1016/j.oraloncology.2014.06.014
1	0	2014	Ando-Suguimoto ES, 2014, CYTOKINE, V66, P46, DOI 10.1016/j.cyto.2013.12.014							0	2014	Ando-Suguimoto ES, 2014, CYTOKINE, V66, P46, DOI 10.1016/j.cyto.2013.12.014
1	0	2014	Aagaard K, 2014, SCI TRANSL MED, V6, P0, DOI 10.1126/scitranslmed.3008599							0	2014	Aagaard K, 2014, SCI TRANSL MED, V6, P0, DOI 10.1126/scitranslmed.3008599
1	0	2014	Angosto D, 2014, INNATE IMMUN-LONDON, V20, P487, DOI 10.1177/1753425913501011							0	2014	Angosto D, 2014, INNATE IMMUN-LONDON, V20, P487, DOI 10.1177/1753425913501011
1	0	2016	Aflaki E, 2016, AGING CELL, V15, P77, DOI 10.1111/acel.12409							0	2016	Aflaki E, 2016, AGING CELL, V15, P77, DOI 10.1111/acel.12409
