# Supplementary material for: The role of autophagy in periodontal diseases: a bibliometric analysis from 2006 to 2023
Source: Front Med (Lausanne). 2025 May 9;12:1493459. doi: 10.3389/fmed.2025.1493459 (PMC12098497; doi:10.3389/fmed.2025.1493459)
Supplement: Supplementary file 7 [file Table_7.xlsx]

## Sheet: Sheet1
Frequency	BC	Year	Journal						BC	Year	Journal
208	0.36	2008	AUTOPHAGY						0.39	2007	CELL MICROBIOL
170	0.03	2010	J PERIODONTOL						0.38	2007	INFECT IMMUN
169	0.08	2010	J DENT RES						0.36	2008	AUTOPHAGY
162	0.17	2006	J BIOL CHEM						0.31	2010	J CLIN INVEST
154	0.1	2007	J PERIODONTAL RES						0.31	2006	CLIN CANCER RES
153	0.26	2008	CELL						0.3	2012	LANCET
152	0.04	2013	PLOS ONE						0.27	2007	BIOCHEM BIOPH RES CO
145	0.04	2006	NATURE						0.26	2008	CELL
144	0.05	2013	J CLIN PERIODONTOL						0.17	2006	J BIOL CHEM
121	0.05	2013	PERIODONTOL 2000						0.16	2012	EMBO J
114	0.05	2006	ARCH ORAL BIOL						0.15	2007	SCIENCE
107	0.05	2017	SCI REP-UK						0.14	2006	CANCER RES
101	0.13	2008	P NATL ACAD SCI USA						0.13	2008	P NATL ACAD SCI USA
100	0.02	2016	INT J MOL SCI						0.13	2015	NAT REV IMMUNOL
99	0.15	2007	SCIENCE						0.13	2021	STEM CELL RES THER
97	0.27	2007	BIOCHEM BIOPH RES CO						0.12	2016	J CELL BIOCHEM
90	0.05	2018	CELL DEATH DIS						0.12	2006	AM HEART J
82	0.09	2012	CELL DEATH DIFFER						0.1	2007	J PERIODONTAL RES
76	0.08	2015	NAT CELL BIOL						0.1	2012	J CELL BIOL
76	0.02	2019	ORAL DIS						0.1	2007	ARCH BIOCHEM BIOPHYS
69	0.02	2015	J IMMUNOL						0.09	2012	CELL DEATH DIFFER
69	0.05	2016	NAT REV MOL CELL BIO						0.09	2019	LIFE SCI
69	0	2014	J CELL PHYSIOL						0.08	2010	J DENT RES
68	0.38	2007	INFECT IMMUN						0.08	2015	NAT CELL BIOL
67	0.31	2010	J CLIN INVEST						0.08	2019	BIOMED PHARMACOTHER
67	0	2015	FRONT IMMUNOL						0.08	2016	J BONE MINER RES
65	0.12	2016	J CELL BIOCHEM						0.08	2015	IMMUNITY
61	0.3	2012	LANCET						0.08	2010	APOPTOSIS
60	0.13	2015	NAT REV IMMUNOL						0.08	2016	CALCIFIED TISSUE INT
57	0.16	2012	EMBO J						0.07	2018	J ENDODONT
57	0.03	2017	CLIN ORAL INVEST						0.07	2015	INT J BIOCHEM CELL B
56	0.05	2016	BONE						0.07	2015	J LEUKOCYTE BIOL
55	0.01	2017	MEDIAT INFLAMM						0.06	2015	NAT IMMUNOL
52	0.08	2019	BIOMED PHARMACOTHER						0.06	2018	FREE RADICAL BIO MED
51	0.08	2016	J BONE MINER RES						0.06	2017	BIOMATERIALS
49	0.04	2016	BMC MED						0.06	2013	FEBS LETT
48	0	2019	MOL MED REP						0.06	2017	NAT REV CANCER
48	0.09	2019	LIFE SCI						0.05	2013	J CLIN PERIODONTOL
46	0	2021	NAT COMMUN						0.05	2013	PERIODONTOL 2000
43	0.06	2015	NAT IMMUNOL						0.05	2006	ARCH ORAL BIOL
43	0.01	2014	EXP CELL RES						0.05	2017	SCI REP-UK
43	0.02	2012	MOL CELL						0.05	2018	CELL DEATH DIS
43	0.08	2015	IMMUNITY						0.05	2016	NAT REV MOL CELL BIO
42	0	2020	FRONT PHYSIOL						0.05	2016	BONE
41	0.02	2017	FASEB J						0.05	2018	MOL ORAL MICROBIOL
41	0	2020	OXID MED CELL LONGEV						0.05	2013	CELL HOST MICROBE
40	0	2020	CELL PROLIFERAT						0.05	2006	ANTICANCER RES
40	0.02	2021	CELLS-BASEL						0.05	2021	AGING CELL
39	0.13	2021	STEM CELL RES THER						0.05	2015	TRENDS IMMUNOL
39	0.05	2018	MOL ORAL MICROBIOL						0.05	2013	IMMUNOL REV
38	0.02	2014	CELL MOL LIFE SCI						0.04	2013	PLOS ONE
38	0.06	2018	FREE RADICAL BIO MED						0.04	2006	NATURE
37	0.03	2017	BIOMED RES INT						0.04	2016	BMC MED
37	0.07	2018	J ENDODONT						0.04	2012	BIOCHEM J
37	0.05	2013	CELL HOST MICROBE						0.04	2023	J DENT SCI
36	0.06	2017	BIOMATERIALS						0.04	2010	ARCH HISTOL CYTOL
36	0.39	2007	CELL MICROBIOL						0.03	2010	J PERIODONTOL
35	0	2018	INT IMMUNOPHARMACOL						0.03	2017	CLIN ORAL INVEST
33	0.02	2020	INT J MOL MED						0.03	2017	BIOMED RES INT
32	0.1	2012	J CELL BIOL						0.03	2021	STEM CELLS
31	0.02	2016	ANTIOXID REDOX SIGN						0.02	2016	INT J MOL SCI
28	0	2022	FRONT CELL DEV BIOL						0.02	2019	ORAL DIS
28	0.02	2021	INFLAMMATION						0.02	2015	J IMMUNOL
27	0	2021	AGING-US						0.02	2012	MOL CELL
26	0	2019	ONCOTARGET						0.02	2017	FASEB J
26	0	2020	MOLECULES						0.02	2021	CELLS-BASEL
25	0.31	2006	CLIN CANCER RES						0.02	2014	CELL MOL LIFE SCI
24	0.02	2021	EXP THER MED						0.02	2020	INT J MOL MED
24	0.14	2006	CANCER RES						0.02	2016	ANTIOXID REDOX SIGN
23	0	2008	J CELL SCI						0.02	2021	INFLAMMATION
23	0	2021	THERANOSTICS						0.02	2021	EXP THER MED
23	0.07	2015	INT J BIOCHEM CELL B						0.02	2020	BMC ORAL HEALTH
23	0	2017	CELL PHYSIOL BIOCHEM						0.02	2021	J CELL MOL MED
22	0.02	2020	BMC ORAL HEALTH						0.02	2013	CELL CYCLE
22	0	2015	PLOS PATHOG						0.02	2022	FRONT PHARMACOL
21	0	2019	FRONT CELL INFECT MI						0.02	2018	AM J PATHOL
21	0.02	2021	J CELL MOL MED						0.02	2009	CANCER LETT
21	0	2020	J PATHOL						0.02	2017	CELL RES
21	0.05	2006	ANTICANCER RES						0.02	2013	ORAL MICROBIOL IMMUN
21	0.06	2013	FEBS LETT						0.02	2022	ACTA BIOMATER
20	0	2015	NAT MED						0.02	2019	AM J ORTHOD DENTOFAC
20	0.02	2013	CELL CYCLE						0.02	2021	CANCER CELL
19	0	2021	INT J ORAL SCI						0.02	2023	ANNU REV IMMUNOL
19	0	2015	CURR OPIN CELL BIOL						0.02	2023	ACTA PHARMACOL SIN
19	0	2019	ANN RHEUM DIS						0.02	2019	CURR BIOL
19	0.05	2021	AGING CELL						0.02	2008	13 INT CANC C SEATTL
18	0.01	2018	NAT REV MICROBIOL						0.02	2008	ANNU REV BIOCHEM
18	0.02	2022	FRONT PHARMACOL						0.02	2008	AGR BIOL CHEM TOKYO
18	0	2009	ANN NY ACAD SCI						0.02	2008	14 INT CANC C BUD
18	0	2018	MOL CELL BIOL						0.01	2017	MEDIAT INFLAMM
18	0.04	2012	BIOCHEM J						0.01	2014	EXP CELL RES
17	0.02	2018	AM J PATHOL						0.01	2018	NAT REV MICROBIOL
17	0.02	2009	CANCER LETT						0.01	2019	EUR J ORTHODONT
17	0.02	2017	CELL RES						0.01	2021	MOL CANCER
17	0	2017	CYTOKINE						0.01	2013	CIRCULATION
17	0	2019	J ORAL MICROBIOL						0.01	2021	BMC CANCER
16	0	2015	BLOOD						0.01	2013	J AM DENT ASSOC
16	0.02	2013	ORAL MICROBIOL IMMUN						0.01	2022	CELL REP
16	0.03	2021	STEM CELLS						0.01	2020	BRIT DENT J
16	0	2019	STEM CELLS DEV						0.01	2020	DIABETES CARE
16	0	2022	ONCOGENE						0.01	2006	BIOL PHARM BULL
16	0	2021	TRENDS CELL BIOL						0.01	2018	IMMUNOLOGY
15	0	2022	REDOX BIOL						0.01	2014	CLIN MICROBIOL INFEC
15	0	2021	CELL TISSUE RES						0	2014	J CELL PHYSIOL
15	0	2016	BBA-MOL BASIS DIS						0	2015	FRONT IMMUNOL
14	0	2012	NEW ENGL J MED						0	2019	MOL MED REP
14	0.05	2015	TRENDS IMMUNOL						0	2021	NAT COMMUN
13	0.08	2010	APOPTOSIS						0	2020	FRONT PHYSIOL
13	0.02	2022	ACTA BIOMATER						0	2020	OXID MED CELL LONGEV
13	0.02	2019	AM J ORTHOD DENTOFAC						0	2020	CELL PROLIFERAT
13	0.1	2007	ARCH BIOCHEM BIOPHYS						0	2018	INT IMMUNOPHARMACOL
13	0	2021	ADV EXP MED BIOL						0	2022	FRONT CELL DEV BIOL
13	0.07	2015	J LEUKOCYTE BIOL						0	2021	AGING-US
13	0	2015	EUR J IMMUNOL						0	2019	ONCOTARGET
13	0	2015	J EXP MED						0	2020	MOLECULES
13	0	2013	BMC MICROBIOL						0	2008	J CELL SCI
13	0	2021	ONCOL REP						0	2021	THERANOSTICS
12	0	2019	GENE DEV						0	2017	CELL PHYSIOL BIOCHEM
12	0	2019	DEV CELL						0	2015	PLOS PATHOG
12	0	2023	STEM CELLS INT						0	2019	FRONT CELL INFECT MI
12	0	2017	PHARMACOL RES						0	2020	J PATHOL
11	0	2013	BIOCHEM PHARMACOL						0	2015	NAT MED
11	0.05	2013	IMMUNOL REV						0	2021	INT J ORAL SCI
11	0.01	2019	EUR J ORTHODONT						0	2015	CURR OPIN CELL BIOL
11	0.06	2017	NAT REV CANCER						0	2019	ANN RHEUM DIS
11	0	2007	MICROBES INFECT						0	2009	ANN NY ACAD SCI
10	0	2019	INT J NANOMED						0	2018	MOL CELL BIOL
10	0	2016	FRONT BIOSCI-LANDMRK						0	2017	CYTOKINE
10	0	2010	CRIT REV ORAL BIOL M						0	2019	J ORAL MICROBIOL
9	0.01	2021	MOL CANCER						0	2015	BLOOD
9	0.01	2013	CIRCULATION						0	2019	STEM CELLS DEV
9	0	2023	MOL IMMUNOL						0	2022	ONCOGENE
9	0	2023	INT ENDOD J						0	2021	TRENDS CELL BIOL
8	0	2021	EUR J ORAL SCI						0	2022	REDOX BIOL
8	0	2021	AM J PHYSIOL-CELL PH						0	2021	CELL TISSUE RES
8	0	2006	ACTA ODONTOL SCAND						0	2016	BBA-MOL BASIS DIS
8	0	2023	AGING DIS						0	2012	NEW ENGL J MED
8	0	2020	MOL CELLS						0	2021	ADV EXP MED BIOL
8	0	2022	NAT REV DIS PRIMERS						0	2015	EUR J IMMUNOL
7	0.01	2021	BMC CANCER						0	2015	J EXP MED
7	0.02	2021	CANCER CELL						0	2013	BMC MICROBIOL
7	0	2021	METHODS						0	2021	ONCOL REP
7	0	2021	MOL BIOL CELL						0	2019	GENE DEV
7	0	2023	CANCERS						0	2019	DEV CELL
7	0.01	2013	J AM DENT ASSOC						0	2023	STEM CELLS INT
7	0	2021	ANNU REV CELL DEV BI						0	2017	PHARMACOL RES
7	0	2022	CIRC RES						0	2013	BIOCHEM PHARMACOL
7	0	2021	SEMIN CELL DEV BIOL						0	2007	MICROBES INFECT
7	0	2021	CELL METAB						0	2019	INT J NANOMED
7	0	2023	SEMIN CANCER BIOL						0	2016	FRONT BIOSCI-LANDMRK
7	0	2021	SCI TRANSL MED						0	2010	CRIT REV ORAL BIOL M
7	0	2021	J IMMUNOL RES						0	2023	MOL IMMUNOL
7	0	2021	ANGLE ORTHOD						0	2023	INT ENDOD J
7	0	2021	VIRULENCE						0	2021	EUR J ORAL SCI
6	0.04	2023	J DENT SCI						0	2021	AM J PHYSIOL-CELL PH
6	0	2023	NAT REV DRUG DISCOV						0	2006	ACTA ODONTOL SCAND
6	0	2020	METHODS MOL BIOL						0	2023	AGING DIS
6	0	2023	CELL SIGNAL						0	2020	MOL CELLS
6	0	2023	TRENDS MOL MED						0	2022	NAT REV DIS PRIMERS
6	0	2022	J EXP CLIN CANC RES						0	2021	METHODS
6	0	2023	AM J TRANSL RES						0	2021	MOL BIOL CELL
6	0	2023	GENE						0	2023	CANCERS
6	0	2015	NAT GENET						0	2021	ANNU REV CELL DEV BI
6	0	2021	CELL BIOL INT						0	2022	CIRC RES
6	0.01	2022	CELL REP						0	2021	SEMIN CELL DEV BIOL
6	0	2019	EUR J PHARMACOL						0	2021	CELL METAB
6	0	2023	EVID-BASED COMPL ALT						0	2023	SEMIN CANCER BIOL
6	0	2022	J APPL ORAL SCI						0	2021	SCI TRANSL MED
6	0	2022	J MOL BIOL						0	2021	J IMMUNOL RES
6	0	2023	INT J BIOL SCI						0	2021	ANGLE ORTHOD
5	0	2023	ANTIOXIDANTS-BASEL						0	2021	VIRULENCE
5	0	2022	BBA-MOL CELL RES						0	2023	NAT REV DRUG DISCOV
5	0	2020	OSTEOARTHR CARTILAGE						0	2020	METHODS MOL BIOL
5	0.02	2023	ANNU REV IMMUNOL						0	2023	CELL SIGNAL
5	0	2023	ADV HEALTHC MATER						0	2023	TRENDS MOL MED
5	0	2023	BIOENGINEERED						0	2022	J EXP CLIN CANC RES
5	0	2022	AGEING RES REV						0	2023	AM J TRANSL RES
5	0	2023	BIOL TRACE ELEM RES						0	2023	GENE
5	0.02	2023	ACTA PHARMACOL SIN						0	2015	NAT GENET
5	0	2020	FRONT MICROBIOL						0	2021	CELL BIOL INT
5	0	2022	FRONT ENDOCRINOL						0	2019	EUR J PHARMACOL
4	0.01	2020	BRIT DENT J						0	2023	EVID-BASED COMPL ALT
4	0	2017	CURR PHARM DESIGN						0	2022	J APPL ORAL SCI
4	0.01	2020	DIABETES CARE						0	2022	J MOL BIOL
4	0.01	2006	BIOL PHARM BULL						0	2023	INT J BIOL SCI
4	0	2006	IN VIVO						0	2023	ANTIOXIDANTS-BASEL
4	0.02	2019	CURR BIOL						0	2022	BBA-MOL CELL RES
4	0	2020	CLIN EXP IMMUNOL						0	2020	OSTEOARTHR CARTILAGE
4	0	2020	ATHEROSCLEROSIS						0	2023	ADV HEALTHC MATER
4	0	2020	ANN PERIODONTOL						0	2023	BIOENGINEERED
4	0	2019	ORAL ONCOL						0	2022	AGEING RES REV
3	0	2013	FEMS MICROBIOL LETT						0	2023	BIOL TRACE ELEM RES
3	0	2017	CHEM-BIOL INTERACT						0	2020	FRONT MICROBIOL
3	0.08	2016	CALCIFIED TISSUE INT						0	2022	FRONT ENDOCRINOL
3	0.12	2006	AM HEART J						0	2017	CURR PHARM DESIGN
3	0	2018	J IMMUNOL METHODS						0	2006	IN VIVO
3	0.01	2018	IMMUNOLOGY						0	2020	CLIN EXP IMMUNOL
3	0	2013	MOL MICROBIOL						0	2020	ATHEROSCLEROSIS
3	0	2013	J CLIN MICROBIOL						0	2020	ANN PERIODONTOL
2	0	2014	FOOD CHEM TOXICOL						0	2019	ORAL ONCOL
2	0.02	2008	13 INT CANC C SEATTL						0	2013	FEMS MICROBIOL LETT
2	0	2007	MICROBIOL-SGM						0	2017	CHEM-BIOL INTERACT
2	0.02	2008	ANNU REV BIOCHEM						0	2018	J IMMUNOL METHODS
2	0	2008	J PHARMACOL SCI						0	2013	MOL MICROBIOL
2	0	2007	J BACTERIOL						0	2013	J CLIN MICROBIOL
2	0.02	2008	AGR BIOL CHEM TOKYO						0	2014	FOOD CHEM TOXICOL
2	0	2007	J BIOCHEM						0	2007	MICROBIOL-SGM
2	0.01	2014	CLIN MICROBIOL INFEC						0	2008	J PHARMACOL SCI
2	0	2012	FREE RADICAL RES						0	2007	J BACTERIOL
2	0	2007	MOL PHARMACOL						0	2007	J BIOCHEM
2	0	2013	FEMS IMMUNOL MED MIC						0	2012	FREE RADICAL RES
2	0	2013	ANAEROBE						0	2007	MOL PHARMACOL
2	0	2007	CURR PROTEIN PEPT SC						0	2013	FEMS IMMUNOL MED MIC
2	0	2014	HUM MOL GENET						0	2013	ANAEROBE
2	0	2014	BRIT J PHARMACOL						0	2007	CURR PROTEIN PEPT SC
2	0	2014	INT J TISSUE REACT						0	2014	HUM MOL GENET
2	0	2007	MICROBIOL IMMUNOL						0	2014	BRIT J PHARMACOL
2	0	2007	BIOL CHEM						0	2014	INT J TISSUE REACT
2	0	2012	INT J ONCOL						0	2007	MICROBIOL IMMUNOL
2	0	2006	BIOORG MED CHEM LETT						0	2007	BIOL CHEM
2	0	2014	DNA CELL BIOL						0	2012	INT J ONCOL
2	0.02	2008	14 INT CANC C BUD						0	2006	BIOORG MED CHEM LETT
2	0	2006	SAIBO KOGAKU						0	2014	DNA CELL BIOL
1	0	2006	ADV MICROB PHYSIOL						0	2006	SAIBO KOGAKU
1	0	2009	ADV HETEROCYCLIC CHE						0	2006	ADV MICROB PHYSIOL
1	0.04	2010	ARCH HISTOL CYTOL						0	2009	ADV HETEROCYCLIC CHE
1	0	2009	BREAST CANCER RES TR						0	2009	BREAST CANCER RES TR
1	0	2006	ADV DENT RES						0	2006	ADV DENT RES
1	0	2009	CANCER						0	2009	CANCER
1	0	2009	BIOSCI BIOTECH BIOCH						0	2009	BIOSCI BIOTECH BIOCH
1	0	2006	ANESTHESIOLOGY						0	2006	ANESTHESIOLOGY
1	0	2009	BIOORGAN MED CHEM						0	2009	BIOORGAN MED CHEM
1	0	2008	ANNU REV CELL BIOL						0	2008	ANNU REV CELL BIOL
